# Supplementary material for: Differences in the fungal communities nursed by two genetic groups of the alpine cushion plant, Silene acaulis
Source: Ecol Evol. 2018 Nov 21;8(23):11568–81. doi: 10.1002/ece3.4606 (PMC6303776; doi:10.1002/ece3.4606)
Supplement: Supplementary file 6 [file ECE3-8-11568-s006.xlsx]

## Sheet: TableS1_SiteDescription
Table S1. Site description. At each site, five bare soils and a population of five cushion plants with their soils were sampled. In population names, Roman numbers indicate the elevation gradient and Arabic number increase with elevation. Latitude and longitude are on Lambert II extended. Note that the available pH data for quartzite are closer to calcareous than to granitic bedrock.
Population	Mountain	Site	Bedrock	Longitude	Latitude	Elevation (m a.s.l)	pH mean±SD
CIQ	Cerces	Tour Termier	quartztite	6°26'4.3814"	45°3'22.9684"	2500	NA
CI1	Cerces	Tour Termier	calcareous	6°26'20.2826"	45°3'26.4334"	2700	7.81 ± 0.22
CI2	Cerces	Tour Termier	calcareous	6°26'25.6513"	45°3'27.2722"	2900	7.88 ± 0.22
CI3	Cerces	Tour Termier	calcareous	6°26'20.7485"	45°3'30.8912"	3050	7.43 ± 0.16
CII1	Cerces	Roche Colombe	calcareous	6°27'42.7817"	45°2'22.4063"	2600	7.78 ± 0.27
CII2	Cerces	Roche Colombe	calcareous	6°27'44.0053"	45°2'24.7279"	2700	7.73 ± 0.43
CIIIQ	Cerces	Aiguillette du Lauzet	quartztite	6°28'44.2250"	45°1'29.8175"	2100	7.13 ± 0.23
CIII1	Cerces	Aiguillette du Lauzet	calcareous	6°28'48.7240"	45°1'25.7578"	2230	NA
CIII2	Cerces	Aiguillette du Lauzet	calcareous	6°28'49.3072"	45°1'13.3162"	2400	7.40 ± 0.07
CIII3	Cerces	Aiguillette du Lauzet	calcareous	6°28'53.5440"	45°1'8.8122"	2550	7.47 ± 0.11
SI1	Combeynot	Pic du Lac	granitic	6°24'44.8898"	44°59'20.1412"	2660	4.25 ± 0.07
SI2	Combeynot	Pic du Lac	granitic	6°24'51.2885"	44°59'29.5357"	2800	NA
SI3	Combeynot	Pic du Lac	granitic	6°24'53.8564"	44°59'35.2781"	2900	4.21 ± 0.19
SII1	Combeynot	Pointe du Fontenil	granitic	6°25'41.2831"	45°0'29.9819"	2600	4.92 ± 1.09
SII2	Combeynot	Pointe du Fontenil	granitic	6°25'39.5792"	45°0'39.7728"	2750	4.39 ± 0.41
SII3	Combeynot	Pointe du Fontenil	granitic	6°25'40.3630"	45°0'47.3317"	3000	NA
SIII1	Combeynot	Pointe de l'Etendard	granitic	6°25'38.0831"	44°59'11.5310"	2500	4.60 ± 0.90
SIII2	Combeynot	Pointe de l'Etendard	granitic	6°25'47.4733"	44°59'23.0518"	2700	4.97 ± 1.00
SIII3	Combeynot	Pointe de l'Etendard	granitic	6°25'56.1526"	44°59'30.4807"	2960	4.15 ± 0.02
