# Supplementary material for: Differences in the fungal communities nursed by two genetic groups of the alpine cushion plant, Silene acaulis
Source: Ecol Evol. 2018 Nov 21;8(23):11568–81. doi: 10.1002/ece3.4606 (PMC6303776; doi:10.1002/ece3.4606)
Supplement: Supplementary file 7 [file ECE3-8-11568-s007.xlsx]

## Sheet: Table_S2
Table S2. Complete list of MOTUs (numbering decreases with total read number). The mean abundance and the number of occurrences accross cushion- (n=90) and bare soil samples (n=85) are indicated. 1 Identity to the closest reference sequence in UNITE-V7database. 2 Class, order, family and genus names ending with a dot were introduced to fill gaps in the current fungal taxonomy.
MOTU		MEAN ABUNDANCE (% )			OCCURENCES			TAXONOMIC ASSIGNMENT
		CUSHION SOILS	BARE SOILS		CUSHION SOILS	BARE SOILS		IDENTITY (%)1		FINAL ASSIGNMENT	RANK	KINGDOM	PHYLUM	CLASS2	ORDER2	FAMILY2	GENUS2	SPECIES			FAMILY	GENUS	SPECIES
motu6		8.64234	9.82759		89	85		91.8478		Fusarium sp	species	Fungi	Ascomycota	Sordariomycetes	Hypocreales	Nectriaceae	Fusarium	Fusarium sp	1		Fusarium sp		Fusarium sp
motu13		7.47354	0.463283		45	48		89.9471		Cladosporium	genus	Fungi	Ascomycota	Dothideomycetes	Capnodiales	Cladosporiaceae	Cladosporium		1		Cladosporium		Cladosporium
motu9		3.4954	4.09578		88	83		88.8889		Clonostachys sp	species	Fungi	Ascomycota	Sordariomycetes	Hypocreales	Bionectriaceae	Clonostachys	Clonostachys sp	1		Clonostachys sp		Clonostachys sp
motu8		1.58605	5.65764		80	84		80.791		leotiomyceta	phylum	Fungi	Ascomycota						0		leotiomyceta		leotiomyceta
motu1		3.7335	2.66992		88	79		83.4906		Mortierella	genus	Fungi	Mucoromycota	Mortierellales.	Mortierellales	Mortierellaceae	Mortierella		1		Mortierella		Mortierella
motu2		5.46095	0.240705		76	63		87.5912		Pyrenopeziza brassicae	species	Fungi	Ascomycota	Leotiomycetes	Helotiales	Dermateaceae	Pyrenopeziza	Pyrenopeziza brassicae	1		Pyrenopeziza brassicae		Pyrenopeziza brassicae
motu15		1.72248	3.67778		77	81		85.2041		Leotiomycetes	class	Fungi	Ascomycota	Leotiomycetes					0		Leotiomycetes		Leotiomycetes
motu10		3.82406	0.590532		83	74		80.402		leotiomyceta	phylum	Fungi	Ascomycota						0		leotiomyceta		leotiomyceta
motu7		0.800205	3.30756		69	65		84.8958		Helotiales	order	Fungi	Ascomycota	Leotiomycetes	Helotiales				0		Helotiales		Helotiales
motu11		3.13075	0.785483		89	83		94.1489		Cladosporium	genus	Fungi	Ascomycota	Dothideomycetes	Capnodiales	Cladosporiaceae	Cladosporium		1				Cladosporium
motu5		2.3421	1.05383		82	75		92.233		Geomyces sp	species	Fungi	Ascomycota	Leotiomycetes	Pseudeurotiaceae.	Pseudeurotiaceae	Geomyces	Geomyces sp	1				Geomyces sp
motu34		0.663552	2.17579		67	69		86.1878		Mortierella	genus	Fungi	Mucoromycota	Mortierellales.	Mortierellales	Mortierellaceae	Mortierella		1				Mortierella
motu30		1.38013	1.35248		77	77		82.1839		leotiomyceta	phylum	Fungi	Ascomycota						0				leotiomyceta
motu22		0.607842	2.05887		71	66		81.6326		leotiomyceta	phylum	Fungi	Ascomycota						0				leotiomyceta
motu26		0.703159	1.64142		85	77		86.8132		Mortierella	genus	Fungi	Mucoromycota	Mortierellales.	Mortierellales	Mortierellaceae	Mortierella		1				Mortierella
motu41		0.315493	2.02734		65	72		82.6531		Pseudonectria sp	species	Fungi	Ascomycota	Sordariomycetes	Hypocreales	Nectriaceae	Pseudonectria	Pseudonectria sp	1				Pseudonectria sp
motu27		0.163158	2.1518		47	49		84.2932		leotiomyceta	phylum	Fungi	Ascomycota						0				leotiomyceta
motu19		0.422945	1.86178		74	77		81.6326		leotiomyceta	phylum	Fungi	Ascomycota						0				leotiomyceta
motu24		0.383379	1.77973		66	77		82.8283		Filobasidiales	order	Fungi	Basidiomycota	Tremellomycetes	Filobasidiales				0				Filobasidiales
motu16		0.778752	1.34263		59	40		85.3403		Hyaloscyphaceae	family	Fungi	Ascomycota	Leotiomycetes	Helotiales	Hyaloscyphaceae			0				Hyaloscyphaceae
motu32		1.24072	0.808309		80	77		88.9474		Cladosporium	genus	Fungi	Ascomycota	Dothideomycetes	Capnodiales	Cladosporiaceae	Cladosporium		1				Cladosporium
motu14		1.86839	0.0281468		45	33		84.1629		Dothideomycetes	class	Fungi	Ascomycota	Dothideomycetes					0				Dothideomycetes
motu31		1.03817	0.676773		55	47		86.5		Mortierella	genus	Fungi	Mucoromycota	Mortierellales.	Mortierellales	Mortierellaceae	Mortierella		1
motu33		1.49988	0.124799		5	6		86.1386		Sebacina	genus	Fungi	Basidiomycota	Agaricomycetes	Sebacinales	Sebacinaceae	Sebacina		1
motu55		0.0534195	1.42092		51	70		86.385		Pleosporineae	order	Fungi	Ascomycota	Dothideomycetes	Pleosporales				0
motu64		1.37731	0.0175294		23	24		82.0388		Hypocreales	order	Fungi	Ascomycota	Sordariomycetes	Hypocreales				0
motu56		0.695466	0.646781		78	70		86.7725		Mortierella	genus	Fungi	Mucoromycota	Mortierellales.	Mortierellales	Mortierellaceae	Mortierella		1
motu42		1.13785	0.0939993		27	25		80.6931		Clonostachys sp	species	Fungi	Ascomycota	Sordariomycetes	Hypocreales	Bionectriaceae	Clonostachys	Clonostachys sp	1
motu48		0.305456	0.85775		67	66		83.5165		Pyrenopeziza brassicae	species	Fungi	Ascomycota	Leotiomycetes	Helotiales	Dermateaceae	Pyrenopeziza	Pyrenopeziza brassicae	1
motu12		0.378579	0.774495		12	14		88.0435		Entoloma	genus	Fungi	Basidiomycota	Agaricomycetes	Agaricales	Entolomataceae	Entoloma		1
motu57		1.08043	0.00980625		7	10		83.7563		Hyaloscyphaceae	family	Fungi	Ascomycota	Leotiomycetes	Helotiales	Hyaloscyphaceae			0
motu43		0.637881	0.46112		66	57		86.1878		Mortierella	genus	Fungi	Mucoromycota	Mortierellales.	Mortierellales	Mortierellaceae	Mortierella		1
motu35		1.01444	0.0456662		68	48		87.4396		Mortierella	genus	Fungi	Mucoromycota	Mortierellales.	Mortierellales	Mortierellaceae	Mortierella		1
motu38		0.14588	0.923634		11	17		92.6136		Mortierella sarnyensis	species	Fungi	Mucoromycota	Mortierellales.	Mortierellales	Mortierellaceae	Mortierella	Mortierella sarnyensis	1
motu95		0.648085	0.349859		56	44		87.8947		Hyaloscyphaceae	family	Fungi	Ascomycota	Leotiomycetes	Helotiales	Hyaloscyphaceae			0
motu87		0.419573	0.567995		44	57		81.9742		Xylariales	order	Fungi	Ascomycota	Sordariomycetes	Xylariales				0
motu52		0.921652	0.0304406		23	22		82.4468		Fusidium griseum	species	Fungi	Ascomycota	Sordariomycetes	Hypocreales	Nectriaceae	Fusidium	Fusidium griseum	1
motu71		0.449572	0.521259		45	43		85.1648		Mortierella	genus	Fungi	Mucoromycota	Mortierellales.	Mortierellales	Mortierellaceae	Mortierella		1
motu74		0.211948	0.768596		61	57		86.383		Chaetothyriales	order	Fungi	Ascomycota	Eurotiomycetes	Chaetothyriales				0
motu67		0.30313	0.669595		26	28		89.4472		Hymenoscyphus sp	species	Fungi	Ascomycota	Leotiomycetes	Helotiales	Helotiaceae	Hymenoscyphus	Hymenoscyphus sp	1
motu59		0.705821	0.197424		72	51		87		Mortierella	genus	Fungi	Mucoromycota	Mortierellales.	Mortierellales	Mortierellaceae	Mortierella		1
motu101		0.54226	0.333503		34	35		87.4372		Hymenoscyphus sp	species	Fungi	Ascomycota	Leotiomycetes	Helotiales	Helotiaceae	Hymenoscyphus	Hymenoscyphus sp	1
motu152		0.166458	0.726307		27	26		81.6216		Mortierella	genus	Fungi	Mucoromycota	Mortierellales.	Mortierellales	Mortierellaceae	Mortierella		1
motu46		0.802323	0.0120899		4	4		86.6412		Hygrocybe conica	species	Fungi	Basidiomycota	Agaricomycetes	Agaricales	Hygrophoraceae	Hygrocybe	Hygrocybe conica	1
motu60		0.196589	0.63708		36	34		90.8425		Pyrenopeziza brassicae	species	Fungi	Ascomycota	Leotiomycetes	Helotiales	Dermateaceae	Pyrenopeziza	Pyrenopeziza brassicae	1
motu70		0.78692	0.00418496		12	7		80.8219		Hypocreaceae	family	Fungi	Ascomycota	Sordariomycetes	Hypocreales	Hypocreaceae			0
motu44		0.493272	0.312145		48	45		86.0104		Hyaloscyphaceae	family	Fungi	Ascomycota	Leotiomycetes	Helotiales	Hyaloscyphaceae			0
motu146		0.233415	0.570637		53	56		90.4192		Clonostachys sp	species	Fungi	Ascomycota	Sordariomycetes	Hypocreales	Bionectriaceae	Clonostachys	Clonostachys sp	1
motu154		0.255402	0.536528		27	37		82.659		Hypocreales	order	Fungi	Ascomycota	Sordariomycetes	Hypocreales				0
motu69		0.0552241	0.739545		40	48		87.0466		Naganishia albida	species	Fungi	Basidiomycota	Tremellomycetes	Filobasidiales	Filobasidiaceae	Naganishia	Naganishia albida	1
motu66		0.68342	0.0731152		24	27		85.7955		Microdochium sp	species	Fungi	Ascomycota	Sordariomycetes	Xylariales	Microdochiaceae	Microdochium	Microdochium sp	1
motu88		0.130764	0.647798		40	40		82.2966		Leptosphaeria	genus	Fungi	Ascomycota	Dothideomycetes	Pleosporales	Leptosphaeriaceae	Leptosphaeria		1
motu37		0.734554	0.00337146		8	3		90.3475		Hygrocybe conica	species	Fungi	Basidiomycota	Agaricomycetes	Agaricales	Hygrophoraceae	Hygrocybe	Hygrocybe conica	1
motu73		0.0398503	0.735043		49	49		84.6154		Pyrenopeziza brassicae	species	Fungi	Ascomycota	Leotiomycetes	Helotiales	Dermateaceae	Pyrenopeziza	Pyrenopeziza brassicae	1
motu83		0.661352	0.0685373		33	22		83.7321		Mortierella	genus	Fungi	Mucoromycota	Mortierellales.	Mortierellales	Mortierellaceae	Mortierella		1
motu49		0.596096	0.129607		4	5		93.2039		Sebacina sp	species	Fungi	Basidiomycota	Agaricomycetes	Sebacinales	Sebacinaceae	Sebacina	Sebacina sp	1
motu84		0.0188228	0.686294		34	30		87.5648		Helotiales	order	Fungi	Ascomycota	Leotiomycetes	Helotiales				0
motu77		0.293459	0.392618		54	49		86.7925		Leptosphaeria	genus	Fungi	Ascomycota	Dothideomycetes	Pleosporales	Leptosphaeriaceae	Leptosphaeria		1
motu81		0.545226	0.122483		4	4		83.0986		Ramariopsis corniculata	species	Fungi	Basidiomycota	Agaricomycetes	Agaricales	Clavariaceae	Ramariopsis	Ramariopsis corniculata	1
motu104		0.643601	0.00851436		29	21		84.3575		Mycosphaerellaceae	family	Fungi	Ascomycota	Dothideomycetes	Capnodiales	Mycosphaerellaceae			0
motu106		0.505459	0.128735		33	27		87.1795		Pyrenopeziza brassicae	species	Fungi	Ascomycota	Leotiomycetes	Helotiales	Dermateaceae	Pyrenopeziza	Pyrenopeziza brassicae	1
motu99		0.617386	0.00925103		11	10		84.375		Helotiales	order	Fungi	Ascomycota	Leotiomycetes	Helotiales				0
motu23		0.134294	0.505326		39	56		84.6939		Leotiomycetes	class	Fungi	Ascomycota	Leotiomycetes					0
motu111		0.0381909	0.603478		31	50		81.8182		leotiomyceta	phylum	Fungi	Ascomycota						0
motu102		0.195861	0.4341		38	37		83.6539		Slopeiomyces cylindrosporus	species	Fungi	Ascomycota	Sordariomycetes	Magnaporthales	Magnaporthaceae	Slopeiomyces	Slopeiomyces cylindrosporus	1
motu65		0.546738	0.0530148		5	7		89.2704		Thelephoraceae	family	Fungi	Basidiomycota	Agaricomycetes	Thelephorales	Thelephoraceae			0
motu137		0.0439982	0.57847		16	14		82.6087		Basidiobolus	genus	Fungi	Zoopagomycota	Basidiobolomycetes	Basidiobolales	Basidiobolaceae	Basidiobolus		1
motu136		0.218542	0.378248		46	60		92.5532		Naganishia albida	species	Fungi	Basidiomycota	Tremellomycetes	Filobasidiales	Filobasidiaceae	Naganishia	Naganishia albida	1
motu100		0.570475	0		2	0		90.301		Cuphophyllus virgineus	species	Fungi	Basidiomycota	Agaricomycetes	Agaricales	Hygrophoraceae	Cuphophyllus	Cuphophyllus virgineus	1
motu159		0.0219519	0.5693		9	8		85.2792		Lachnum	genus	Fungi	Ascomycota	Leotiomycetes	Helotiales	Hyaloscyphaceae	Lachnum		1
motu110		0.0849763	0.501871		26	23		84.6847		Darksidea	genus	Fungi	Ascomycota	Dothideomycetes	Pleosporales	Lentitheciaceae	Darksidea		1
motu130		0.0035198	0.587044		13	20		85.7143		Preussia polymorpha	species	Fungi	Ascomycota	Dothideomycetes	Pleosporales	Sporormiaceae	Preussia	Preussia polymorpha	1
motu72		0.158499	0.412249		5	6		82.3045		Geopora	genus	Fungi	Ascomycota	Pezizomycetes	Pezizales	Pyronemataceae	Geopora		1
motu166		0.532018	0.00427628		14	15		88.9474		Striatibotrys oleronensis	species	Fungi	Ascomycota	Sordariomycetes	Hypocreales	Stachybotryaceae	Striatibotrys	Striatibotrys oleronensis	1
motu162		0.0742882	0.486386		42	57		86.3636		Microdochium sp	species	Fungi	Ascomycota	Sordariomycetes	Xylariales	Microdochiaceae	Microdochium	Microdochium sp	1
motu142		0.012427	0.545854		17	27		80.5		Ophiosphaerella	genus	Fungi	Ascomycota	Dothideomycetes	Pleosporales	Phaeosphaeriaceae	Ophiosphaerella		1
motu236		0.451194	0.0731831		2	3		89.916		Athelopsis lembospora	species	Fungi	Basidiomycota	Agaricomycetes	Corticiales	Corticiaceae	Athelopsis	Athelopsis lembospora	1
motu134		0.436418	0.0855646		21	14		80.3191		Tulasnella helicospora	species	Fungi	Basidiomycota	Agaricomycetes	Cantharellales	Tulasnellaceae	Tulasnella	Tulasnella helicospora	1
motu191		0.0200654	0.508718		29	38		86.3874		Cosmospora sp	species	Fungi	Ascomycota	Sordariomycetes	Hypocreales	Nectriaceae	Cosmospora	Cosmospora sp	1
motu132		0.0237772	0.497239		19	22		81.25		Venturiales	order	Fungi	Ascomycota	Dothideomycetes	Venturiales				0
motu185		0.219345	0.285825		22	26		80.1105		Mortierella	genus	Fungi	Mucoromycota	Mortierellales.	Mortierellales	Mortierellaceae	Mortierella		1
motu297		0.0417654	0.471471		23	29		83.9081		Microdochium	genus	Fungi	Ascomycota	Sordariomycetes	Xylariales	Microdochiaceae	Microdochium		1
motu156		0.0464822	0.466331		45	59		81.3559		leotiomyceta	phylum	Fungi	Ascomycota						0
motu127		0.0787756	0.430533		25	25		89.1753		Microscypha sp	species	Fungi	Ascomycota	Leotiomycetes	Helotiales	Hyaloscyphaceae	Microscypha	Microscypha sp	1
motu109		0.427653	0.0483827		46	29		82.0652		Mortierella	genus	Fungi	Mucoromycota	Mortierellales.	Mortierellales	Mortierellaceae	Mortierella		1
motu180		0.469989	0.00341761		10	6		81.6216		Clavaria	genus	Fungi	Basidiomycota	Agaricomycetes	Agaricales	Clavariaceae	Clavaria		1
motu205		0.094924	0.386456		27	28		84.2795		Chaetothyriales	order	Fungi	Ascomycota	Eurotiomycetes	Chaetothyriales				0
motu93		0.0518406	0.429746		29	38		83.0846		Filobasidiales	order	Fungi	Basidiomycota	Tremellomycetes	Filobasidiales				0
motu163		0.0384701	0.435359		5	6		83.0579		Geopora arenicola	species	Fungi	Ascomycota	Pezizomycetes	Pezizales	Pyronemataceae	Geopora	Geopora arenicola	1
motu186		0.139208	0.325737		8	6		85.9375		Hyaloscyphaceae	family	Fungi	Ascomycota	Leotiomycetes	Helotiales	Hyaloscyphaceae			0
motu131		0.368589	0.0821414		39	25		80.102		leotiomyceta	phylum	Fungi	Ascomycota						0
motu161		0.427665	0.00880662		9	6		90.7692		Hymenoscyphus sp	species	Fungi	Ascomycota	Leotiomycetes	Helotiales	Helotiaceae	Hymenoscyphus	Hymenoscyphus sp	1
motu155		0.382748	0.0501595		16	15		85.8639		Hyaloscyphaceae	family	Fungi	Ascomycota	Leotiomycetes	Helotiales	Hyaloscyphaceae			0
motu177		0.231634	0.209656		18	21		81.8182		Tausonia	genus	Fungi	Basidiomycota	Tremellomycetes	Cystofilobasidiales	Mrakiaceae	Tausonia		1
motu254		0.228328	0.2057		40	27		84.0659		Mortierella	genus	Fungi	Mucoromycota	Mortierellales.	Mortierellales	Mortierellaceae	Mortierella		1
motu125		0.364313	0.0580443		22	15		87.4346		Hyaloscyphaceae	family	Fungi	Ascomycota	Leotiomycetes	Helotiales	Hyaloscyphaceae			0
motu140		0.158073	0.259814		17	18		84.6154		Pyrenopeziza brassicae	species	Fungi	Ascomycota	Leotiomycetes	Helotiales	Dermateaceae	Pyrenopeziza	Pyrenopeziza brassicae	1
motu113		0.246495	0.166038		14	19		88.601		Hyaloscyphaceae	family	Fungi	Ascomycota	Leotiomycetes	Helotiales	Hyaloscyphaceae			0
motu158		0.103565	0.306455		27	17		82.0833		Cheilymenia stercorea	species	Fungi	Ascomycota	Pezizomycetes	Pezizales	Pyronemataceae	Cheilymenia	Cheilymenia stercorea	1
motu143		0.38591	0.00513397		18	9		80.5556		Efibulobasidium sp	species	Fungi	Basidiomycota	Agaricomycetes	Sebacinales	Sebacinaceae	Efibulobasidium	Efibulobasidium sp	1
motu119		0.116181	0.287127		35	34		82.8467		Pyrenopeziza brassicae	species	Fungi	Ascomycota	Leotiomycetes	Helotiales	Dermateaceae	Pyrenopeziza	Pyrenopeziza brassicae	1
motu265		0.381115	0.000434764		5	1		83.6135		Athelia	genus	Fungi	Basidiomycota	Agaricomycetes	Atheliales	Atheliaceae	Athelia		1
motu182		0.112026	0.282687		48	56		85.1695		Chaetothyriales	order	Fungi	Ascomycota	Eurotiomycetes	Chaetothyriales				0
motu63		0.245485	0.135369		23	25		81.2155		Preussia polymorpha	species	Fungi	Ascomycota	Dothideomycetes	Pleosporales	Sporormiaceae	Preussia	Preussia polymorpha	1
motu195		0.357939	0.013071		11	11		86.2745		Dikarya	kingdom	Fungi							0
motu268		0.00803706	0.377397		15	23		89.1753		Microscypha sp	species	Fungi	Ascomycota	Leotiomycetes	Helotiales	Hyaloscyphaceae	Microscypha	Microscypha sp	1
motu117		0.310499	0.053162		7	7		82.0961		Ceratobasidium sp	species	Fungi	Basidiomycota	Agaricomycetes	Cantharellales	Ceratobasidiaceae	Ceratobasidium	Ceratobasidium sp	1
motu279		0.0282155	0.340891		15	21		86.802		Lachnum	genus	Fungi	Ascomycota	Leotiomycetes	Helotiales	Hyaloscyphaceae	Lachnum		1
motu326		0.348126	0.0010934		3	5		82		Archaeorhizomyces sp	species	Fungi	Ascomycota	Archaeorhizomycetes	Archaeorhizomycetales	Archaeorhizomycetaceae	Archaeorhizomyces	Archaeorhizomyces sp	1
motu188		0.084231	0.270153		23	21		84.153		Mortierella	genus	Fungi	Mucoromycota	Mortierellales.	Mortierellales	Mortierellaceae	Mortierella		1
motu207		0.0430488	0.310728		17	16		83.8565		Phaeosphaeria pleurospora	species	Fungi	Ascomycota	Dothideomycetes	Pleosporales	Phaeosphaeriaceae	Phaeosphaeria	Phaeosphaeria pleurospora	1
motu201		0.0231119	0.320035		30	39		87.9581		Helotiales	order	Fungi	Ascomycota	Leotiomycetes	Helotiales				0
motu217		0.285705	0.0419402		23	25		87.5648		Hyaloscyphaceae	family	Fungi	Ascomycota	Leotiomycetes	Helotiales	Hyaloscyphaceae			0
motu178		0.31021	0.0112306		17	8		89.3382		Mycenella trachyspora	species	Fungi	Basidiomycota	Agaricomycetes	Agaricales	Tricholomataceae	Mycenella	Mycenella trachyspora	1
motu144		0.320214	0.000103928		2	1		88.1633		Tomentella sp	species	Fungi	Basidiomycota	Agaricomycetes	Thelephorales	Thelephoraceae	Tomentella	Tomentella sp	1
motu218		0.0788224	0.252824		38	48		82.7411		Solicoccozyma terricola	species	Fungi	Basidiomycota	Tremellomycetes	Filobasidiales	Piskurozymaceae	Solicoccozyma	Solicoccozyma terricola	1
motu138		0.313752	0		3	0		83.0435		Trechispora sp	species	Fungi	Basidiomycota	Agaricomycetes	Trechisporales	Hydnodontaceae	Trechispora	Trechispora sp	1
motu171		0.30596	0.00719988		15	8		80.5556		Hypocreaceae	family	Fungi	Ascomycota	Sordariomycetes	Hypocreales	Hypocreaceae			0
motu223		0.189434	0.117673		19	22		84.153		Mortierella	genus	Fungi	Mucoromycota	Mortierellales.	Mortierellales	Mortierellaceae	Mortierella		1
motu255		0.000232159	0.317152		1	1		87.7863		Hygrocybe	genus	Fungi	Basidiomycota	Agaricomycetes	Agaricales	Hygrophoraceae	Hygrocybe		1
motu369		0.00873319	0.307366		13	34		82.4561		Xylariales	order	Fungi	Ascomycota	Sordariomycetes	Xylariales				0
motu290		0.0350219	0.27712		19	21		84.0206		Alatospora	genus	Fungi	Ascomycota	Leotiomycetes	Helotiales	Leotiaceae	Alatospora		1
motu199		0.112432	0.189017		35	37		83.2536		Comoclathris sedi	species	Fungi	Ascomycota	Dothideomycetes	Pleosporales	Pleosporaceae	Comoclathris	Comoclathris sedi	1
motu153		0.0433978	0.256854		36	31		83.4507		Pyrenopeziza brassicae	species	Fungi	Ascomycota	Leotiomycetes	Helotiales	Dermateaceae	Pyrenopeziza	Pyrenopeziza brassicae	1
motu193		0.232259	0.0565462		64	45		84.6154		Tremellomycetes	class	Fungi	Basidiomycota	Tremellomycetes					0
motu141		0.277749	0.00577633		22	9		85.5204		Dothideomycetes	class	Fungi	Ascomycota	Dothideomycetes					0
motu215		0.0487714	0.24702		30	19		87.8788		Ophiosphaerella	genus	Fungi	Ascomycota	Dothideomycetes	Pleosporales	Phaeosphaeriaceae	Ophiosphaerella		1
motu282		0.25432	0.016739		8	8		84.8167		Helotiales	order	Fungi	Ascomycota	Leotiomycetes	Helotiales				0
motu122		0.000329988	0.282667		2	3		81.3793		Inocybe	genus	Fungi	Basidiomycota	Agaricomycetes	Agaricales	Inocybaceae	Inocybe		1
motu174		0.000590075	0.2814		1	6		90.535		Tomentella sp	species	Fungi	Basidiomycota	Agaricomycetes	Thelephorales	Thelephoraceae	Tomentella	Tomentella sp	1
motu222		0.164162	0.0991478		34	27		86.0577		Mortierella	genus	Fungi	Mucoromycota	Mortierellales.	Mortierellales	Mortierellaceae	Mortierella		1
motu237		0.14797	0.115229		38	36		88.421		Hyaloscyphaceae	family	Fungi	Ascomycota	Leotiomycetes	Helotiales	Hyaloscyphaceae			0
motu241		0.11505	0.13641		44	43		81.0185		Leptosphaeria	genus	Fungi	Ascomycota	Dothideomycetes	Pleosporales	Leptosphaeriaceae	Leptosphaeria		1
motu258		0.0238357	0.231022		15	27		80.1688		Cryptodiscus rhopaloides	species	Fungi	Ascomycota	Lecanoromycetes	Ostropales	Stictidaceae	Cryptodiscus	Cryptodiscus rhopaloides	1
motu221		0.204735	0.0371679		27	17		86.2245		Beauveria	genus	Fungi	Ascomycota	Sordariomycetes	Hypocreales	Cordycipitaceae	Beauveria		1
motu190		0.236071	0.00194825		22	8		82.5871		Mycosphaerella sp	species	Fungi	Ascomycota	Dothideomycetes	Capnodiales	Mycosphaerellaceae	Mycosphaerella	Mycosphaerella sp	1
motu203		0.236144	0.00139086		3	4		87.6068		Thelephoraceae	family	Fungi	Basidiomycota	Agaricomycetes	Thelephorales	Thelephoraceae			0
motu245		0.23368	0.00184858		5	4		88.3019		Mycena	genus	Fungi	Basidiomycota	Agaricomycetes	Agaricales	Tricholomataceae	Mycena		1
motu296		0.220285	0.0134958		8	10		82.8431		Clonostachys sp	species	Fungi	Ascomycota	Sordariomycetes	Hypocreales	Bionectriaceae	Clonostachys	Clonostachys sp	1
motu181		0.0375685	0.205744		4	5		90.9483		Tomentella lapida	species	Fungi	Basidiomycota	Agaricomycetes	Thelephorales	Thelephoraceae	Tomentella	Tomentella lapida	1
motu249		0.0189623	0.213643		11	14		80.786		Phaeosphaeriaceae	family	Fungi	Ascomycota	Dothideomycetes	Pleosporales	Phaeosphaeriaceae			0
motu314		0.172874	0.0474506		39	38		82.6316		Mortierella	genus	Fungi	Mucoromycota	Mortierellales.	Mortierellales	Mortierellaceae	Mortierella		1
motu313		0.0425339	0.184255		19	16		88.3621		Chaetothyriales	order	Fungi	Ascomycota	Eurotiomycetes	Chaetothyriales				0
motu308		0.117005	0.105092		12	10		84.1346		Dermateaceae	family	Fungi	Ascomycota	Leotiomycetes	Helotiales	Dermateaceae			0
motu135		0.0648127	0.159766		32	23		83.9416		Pyrenopeziza brassicae	species	Fungi	Ascomycota	Leotiomycetes	Helotiales	Dermateaceae	Pyrenopeziza	Pyrenopeziza brassicae	1
motu530		0.202269	0.00945577		12	10		87.3832		Aureobasidiaceae	family	Fungi	Ascomycota	Dothideomycetes	Dothideales	Aureobasidiaceae			0
motu489		0.0156868	0.205231		10	11		85.3403		Hyaloscyphaceae	family	Fungi	Ascomycota	Leotiomycetes	Helotiales	Hyaloscyphaceae			0
motu196		0.202257	0.00371507		13	10		84.8781		Dikarya	kingdom	Fungi							0
motu411		0.00540121	0.211989		9	7		80.0971		Leotiomycetes	class	Fungi	Ascomycota	Leotiomycetes					0
motu1532		0.204132	0.000278917		1	1		81.59		Pyronemataceae	family	Fungi	Ascomycota	Pezizomycetes	Pezizales	Pyronemataceae			0
motu256		0.197253	0.00479224		9	4		82.4074		Ceratobasidium sp	species	Fungi	Basidiomycota	Agaricomycetes	Cantharellales	Ceratobasidiaceae	Ceratobasidium	Ceratobasidium sp	1
motu246		0.027769	0.182986		23	25		89.9563		Cladophialophora sp	species	Fungi	Ascomycota	Eurotiomycetes	Chaetothyriales	Herpotrichiellaceae	Cladophialophora	Cladophialophora sp	1
motu407		0.000262178	0.207003		1	7		87.1795		Mycena	genus	Fungi	Basidiomycota	Agaricomycetes	Agaricales	Tricholomataceae	Mycena		1
motu252		0.0932022	0.108535		18	17		80.7175		Dothideomycetes	class	Fungi	Ascomycota	Dothideomycetes					0
motu468		0.104577	0.0926419		33	32		87.0192		Geomyces auratus	species	Fungi	Ascomycota	Leotiomycetes	Pseudeurotiaceae.	Pseudeurotiaceae	Geomyces	Geomyces auratus	1
motu321		0.0452434	0.151509		32	35		89.0625		Hyaloscyphaceae	family	Fungi	Ascomycota	Leotiomycetes	Helotiales	Hyaloscyphaceae			0
motu416		0.000935274	0.19473		3	3		81.7204		Dothideomycetes	class	Fungi	Ascomycota	Dothideomycetes					0
motu354		0.157425	0.0276759		30	21		80.8989		Mortierella	genus	Fungi	Mucoromycota	Mortierellales.	Mortierellales	Mortierellaceae	Mortierella		1
motu610		0.00846676	0.181515		12	13		80.1932		sordariomyceta	phylum	Fungi	Ascomycota						0
motu315		0.0579186	0.126862		14	23		83.3333		Sebacina sp	species	Fungi	Basidiomycota	Agaricomycetes	Sebacinales	Sebacinaceae	Sebacina	Sebacina sp	1
motu367		0.169591	0.0084398		4	6		84.9057		Pseudeurotiaceae	genus	Fungi	Ascomycota	Leotiomycetes	NA.	Pseudeurotiaceae	NA.		1
motu330		0.0489786	0.133737		41	46		81.9588		leotiomyceta	phylum	Fungi	Ascomycota						0
motu433		0.117347	0.060962		2	2		93.1507		Lecanicillium primulinum	species	Fungi	Ascomycota	Sordariomycetes	Hypocreales	Cordycipitaceae	Lecanicillium	Lecanicillium primulinum	1
motu303		0.0424065	0.138686		16	24		89.8477		Hymenoscyphus sp	species	Fungi	Ascomycota	Leotiomycetes	Helotiales	Helotiaceae	Hymenoscyphus	Hymenoscyphus sp	1
motu544		0.173184	0		4	0		81.4159		Sistotrema	genus	Fungi	Basidiomycota	Agaricomycetes	Corticiales	Corticiaceae	Sistotrema		1
motu257		0.161541	0.0121348		25	13		83.432		Tremellomycetes	class	Fungi	Basidiomycota	Tremellomycetes					0
motu365		0.00297682	0.177316		9	18		87.0229		Bradymyces	genus	Fungi	Ascomycota	Eurotiomycetes	Chaetothyriales	Trichomeriaceae	Bradymyces		1
motu363		0.0742134	0.0989004		14	10		84.5133		Sebacina sp	species	Fungi	Basidiomycota	Agaricomycetes	Sebacinales	Sebacinaceae	Sebacina	Sebacina sp	1
motu324		0.00984045	0.164973		8	18		80.916		Bradymyces	genus	Fungi	Ascomycota	Eurotiomycetes	Chaetothyriales	Trichomeriaceae	Bradymyces		1
motu534		0.00620272	0.168064		10	15		84.7716		Lachnum	genus	Fungi	Ascomycota	Leotiomycetes	Helotiales	Hyaloscyphaceae	Lachnum		1
motu301		0.159451	0.00357293		1	3		81.7259		Clavaria acuta	species	Fungi	Basidiomycota	Agaricomycetes	Agaricales	Clavariaceae	Clavaria	Clavaria acuta	1
motu234		0.0170584	0.149813		16	19		81.2183		Leotiomycetes	class	Fungi	Ascomycota	Leotiomycetes					0
motu425		0.142977	0.0132941		13	11		83.0846		Clonostachys sp	species	Fungi	Ascomycota	Sordariomycetes	Hypocreales	Bionectriaceae	Clonostachys	Clonostachys sp	1
motu701		0.000935362	0.163448		2	9		86.6667		Xylariales	order	Fungi	Ascomycota	Sordariomycetes	Xylariales				0
motu535		0.000334171	0.162257		2	1		83.6066		Hygrocybe	genus	Fungi	Basidiomycota	Agaricomycetes	Agaricales	Hygrophoraceae	Hygrocybe		1
motu422		0.00578274	0.155757		12	23		82.9146		Filobasidiales	order	Fungi	Basidiomycota	Tremellomycetes	Filobasidiales				0
motu273		0.0989073	0.0559923		12	6		84.2491		Mycena sp	species	Fungi	Basidiomycota	Agaricomycetes	Agaricales	Tricholomataceae	Mycena	Mycena sp	1
motu592		0.0017891	0.158813		4	8		82.7586		Pleosporineae	order	Fungi	Ascomycota	Dothideomycetes	Pleosporales				0
motu343		0.127287	0.0249874		36	26		90.0498		Dermateaceae	family	Fungi	Ascomycota	Leotiomycetes	Helotiales	Dermateaceae			0
motu591		0.0419051	0.111307		6	10		80.1887		Basidiobolus	genus	Fungi	Zoopagomycota	Basidiobolomycetes	Basidiobolales	Basidiobolaceae	Basidiobolus		1
motu121		0.0930836	0.0528166		4	6		80.3371		Magnaporthaceae	family	Fungi	Ascomycota	Sordariomycetes	Magnaporthales	Magnaporthaceae			0
motu260		0.0799192	0.0649595		35	30		82.7586		Mortierella	genus	Fungi	Mucoromycota	Mortierellales.	Mortierellales	Mortierellaceae	Mortierella		1
motu275		0.0744322	0.0700014		46	43		81.0256		leotiomyceta	phylum	Fungi	Ascomycota						0
motu405		0.0911253	0.0508798		20	19		84.6154		Pyrenopeziza brassicae	species	Fungi	Ascomycota	Leotiomycetes	Helotiales	Dermateaceae	Pyrenopeziza	Pyrenopeziza brassicae	1
motu281		0.0850493	0.0554419		36	26		80.102		leotiomyceta	phylum	Fungi	Ascomycota						0
motu432		0.045826	0.0961772		15	15		82.0628		Phaeosphaeria pleurospora	species	Fungi	Ascomycota	Dothideomycetes	Pleosporales	Phaeosphaeriaceae	Phaeosphaeria	Phaeosphaeria pleurospora	1
motu598		0	0.142284		0	4		85.9107		Coprinopsis gonophylla	species	Fungi	Basidiomycota	Agaricomycetes	Agaricales	Psathyrellaceae	Coprinopsis	Coprinopsis gonophylla	1
motu628		0.00210883	0.139732		8	22		92.8205		Hymenoscyphus sp	species	Fungi	Ascomycota	Leotiomycetes	Helotiales	Helotiaceae	Hymenoscyphus	Hymenoscyphus sp	1
motu465		0.132427	0.000609972		4	3		81.8182		Plectosphaerellaceae	family	Fungi	Ascomycota	Sordariomycetes	Glomerellales	Plectosphaerellaceae			0
motu364		0.123125	0.0096539		8	11		83.7563		Helotiales	order	Fungi	Ascomycota	Leotiomycetes	Helotiales				0
motu594		0.0487797	0.0879367		19	23		90.625		Helotiales	order	Fungi	Ascomycota	Leotiomycetes	Helotiales				0
motu352		0.0803917	0.0532611		57	38		89.1157		Dioszegia fristingensis	species	Fungi	Basidiomycota	Tremellomycetes	Tremellales	Bulleribasidiaceae	Dioszegia	Dioszegia fristingensis	1
motu463		0.0244481	0.111456		10	5		81.1828		Geoglossum umbratile	species	Fungi	Ascomycota	Geoglossomycetes	Geoglossales	Geoglossaceae	Geoglossum	Geoglossum umbratile	1
motu389		0.12129	0.00647708		26	8		85.0679		Dothideomycetes	class	Fungi	Ascomycota	Dothideomycetes					0
motu516		0.0397635	0.0909099		22	18		83.9378		Helotiales	order	Fungi	Ascomycota	Leotiomycetes	Helotiales				0
motu458		0.118202	0.00729004		5	12		92.8571		Entoloma sericeum	species	Fungi	Basidiomycota	Agaricomycetes	Agaricales	Entolomataceae	Entoloma	Entoloma sericeum	1
motu361		0.116103	0.00775444		18	13		83.5165		Mortierella	genus	Fungi	Mucoromycota	Mortierellales.	Mortierellales	Mortierellaceae	Mortierella		1
motu536		0.00966259	0.120425		14	29		91.282		Humicola nigrescens	species	Fungi	Ascomycota	Sordariomycetes	Sordariales	Chaetomiaceae	Humicola	Humicola nigrescens	1
motu624		0.118636	0.00309947		9	9		80.303		Helotiales	order	Fungi	Ascomycota	Leotiomycetes	Helotiales				0
motu527		0.00366528	0.121966		8	22		82.0652		Capnodiales	order	Fungi	Ascomycota	Dothideomycetes	Capnodiales				0
motu1088		0.112594	0.00283844		5	6		81.4634		Verrucariaceae	family	Fungi	Ascomycota	Eurotiomycetes	Verrucariales	Verrucariaceae			0
motu1011		0.0463952	0.072362		15	18		81.0945		Ophiosphaerella	genus	Fungi	Ascomycota	Dothideomycetes	Pleosporales	Phaeosphaeriaceae	Ophiosphaerella		1
motu396		0.010677	0.109669		4	1		92.1875		Hygrocybe conica	species	Fungi	Basidiomycota	Agaricomycetes	Agaricales	Hygrophoraceae	Hygrocybe	Hygrocybe conica	1
motu3374		0.0135388	0.104496		6	7		83.6539		Dermateaceae	family	Fungi	Ascomycota	Leotiomycetes	Helotiales	Dermateaceae			0
motu587		0.00300082	0.114824		4	4		86.802		Microscypha sp	species	Fungi	Ascomycota	Leotiomycetes	Helotiales	Hyaloscyphaceae	Microscypha	Microscypha sp	1
motu569		0.00250628	0.115228		2	5		82.6087		Dothideomycetes	class	Fungi	Ascomycota	Dothideomycetes					0
motu311		0.0153043	0.099984		12	13		87.3684		Hyaloscyphaceae	family	Fungi	Ascomycota	Leotiomycetes	Helotiales	Hyaloscyphaceae			0
motu350		0.0180198	0.0970813		18	14		85.5319		Chaetothyriales	order	Fungi	Ascomycota	Eurotiomycetes	Chaetothyriales				0
motu797		0.0959806	0.0106915		7	6		88.8889		Didymella sp	species	Fungi	Ascomycota	Dothideomycetes	Pleosporales	Didymellaceae	Didymella	Didymella sp	1
motu605		0.00354515	0.10811		5	10		83.6653		Dothideomycetes	class	Fungi	Ascomycota	Dothideomycetes					0
motu219		0.0516864	0.0562615		11	12		82.3009		Preussia terricola	species	Fungi	Ascomycota	Dothideomycetes	Pleosporales	Sporormiaceae	Preussia	Preussia terricola	1
motu443		0.0579551	0.0487873		16	13		80.8989		Dothideomycetes	class	Fungi	Ascomycota	Dothideomycetes					0
motu838		0.0706549	0.0339565		8	6		91.2442		Trichoderma	genus	Fungi	Ascomycota	Sordariomycetes	Hypocreales	Hypocreaceae	Trichoderma		1
motu438		0.0785885	0.024605		14	14		86.3874		Hyaloscyphaceae	family	Fungi	Ascomycota	Leotiomycetes	Helotiales	Hyaloscyphaceae			0
motu368		0.100972	0.00031338		5	2		92.2078		Mycena sp	species	Fungi	Basidiomycota	Agaricomycetes	Agaricales	Tricholomataceae	Mycena	Mycena sp	1
motu726		0.00805245	0.098133		16	26		84.7716		Leotiomycetes	class	Fungi	Ascomycota	Leotiomycetes					0
motu608		0.000621791	0.105412		3	7		81.6964		Xylariales	order	Fungi	Ascomycota	Sordariomycetes	Xylariales				0
motu259		0.0544159	0.0482891		64	60		84.456		Helotiales	order	Fungi	Ascomycota	Leotiomycetes	Helotiales				0
motu550		0.00429868	0.100356		7	11		84.1026		leotiomyceta	phylum	Fungi	Ascomycota						0
motu229		0.000929066	0.1036		5	4		86.1539		Cosmospora sp	species	Fungi	Ascomycota	Sordariomycetes	Hypocreales	Nectriaceae	Cosmospora	Cosmospora sp	1
motu734		0.0076892	0.0963973		11	24		82.9694		Herpotrichiellaceae	family	Fungi	Ascomycota	Eurotiomycetes	Chaetothyriales	Herpotrichiellaceae			0
motu683		0.0776575	0.0211058		12	12		84.4828		Dothideomycetes	class	Fungi	Ascomycota	Dothideomycetes					0
motu286		0.0894052	0.00815226		4	4		88.7681		Coprinopsis	genus	Fungi	Basidiomycota	Agaricomycetes	Agaricales	Psathyrellaceae	Coprinopsis		1
motu335		0.0222155	0.0780625		25	25		87.5		Geomyces auratus	species	Fungi	Ascomycota	Leotiomycetes	Pseudeurotiaceae.	Pseudeurotiaceae	Geomyces	Geomyces auratus	1
motu603		0.00608842	0.0949053		8	15		86.3415		Helminthosporium solani	species	Fungi	Ascomycota	Dothideomycetes	Pleosporales	Massarinaceae	Helminthosporium	Helminthosporium solani	1
motu338		0.0306136	0.0688005		18	19		81.3131		Pseudonectria sp	species	Fungi	Ascomycota	Sordariomycetes	Hypocreales	Nectriaceae	Pseudonectria	Pseudonectria sp	1
motu922		0.0381877	0.0594613		6	4		85.3658		Clavaria	genus	Fungi	Basidiomycota	Agaricomycetes	Agaricales	Clavariaceae	Clavaria		1
motu679		0.00134306	0.0984367		4	17		85.5556		Mortierella	genus	Fungi	Mucoromycota	Mortierellales.	Mortierellales	Mortierellaceae	Mortierella		1
motu690		0.00367788	0.0945535		11	10		82.2485		Hypocreales	order	Fungi	Ascomycota	Sordariomycetes	Hypocreales				0
motu476		0.0827774	0.00889153		4	5		89.8551		Sebacina	genus	Fungi	Basidiomycota	Agaricomycetes	Sebacinales	Sebacinaceae	Sebacina		1
motu2013		9.48857e-05	0.0958261		1	4		82.1577		Hygrocybe	genus	Fungi	Basidiomycota	Agaricomycetes	Agaricales	Hygrophoraceae	Hygrocybe		1
motu444		0.0683614	0.0212124		16	25		91.7127		Botrytis cinerea	species	Fungi	Ascomycota	Leotiomycetes	Helotiales	Sclerotiniaceae	Botrytis	Botrytis cinerea	1
motu564		0.00951584	0.0808791		20	42		91.5		Alternaria	genus	Fungi	Ascomycota	Dothideomycetes	Pleosporales	Pleosporaceae	Alternaria		1
motu399		0.083895	0.00177581		4	4		80.402		Pseudonectria sp	species	Fungi	Ascomycota	Sordariomycetes	Hypocreales	Nectriaceae	Pseudonectria	Pseudonectria sp	1
motu827		0.00170027	0.0883475		9	19		81.2155		Mortierella	genus	Fungi	Mucoromycota	Mortierellales.	Mortierellales	Mortierellaceae	Mortierella		1
motu832		0.0757609	0.00972964		19	17		96.0199		Mortierella globulifera	species	Fungi	Mucoromycota	Mortierellales.	Mortierellales	Mortierellaceae	Mortierella	Mortierella globulifera	1
motu409		0.0227045	0.0647098		25	41		84.8649		Phoma sp	species	Fungi	Ascomycota	Dothideomycetes	Pleosporales	Didymellaceae	Phoma	Phoma sp	1
motu323		0.0802236	0.00166226		4	4		82.1012		Tomentellopsis	genus	Fungi	Basidiomycota	Agaricomycetes	Thelephorales	Thelephoraceae	Tomentellopsis		1
motu627		0.0793589	0.00191973		5	4		90.2564		Hymenoscyphus sp	species	Fungi	Ascomycota	Leotiomycetes	Helotiales	Helotiaceae	Hymenoscyphus	Hymenoscyphus sp	1
motu755		0.0381119	0.0452079		18	22		92.7083		Juncaceicola typharum	species	Fungi	Ascomycota	Dothideomycetes	Pleosporales	Phaeosphaeriaceae	Juncaceicola	Juncaceicola typharum	1
motu2847		0.0125952	0.07189		6	9		84.9462		Phoma sp	species	Fungi	Ascomycota	Dothideomycetes	Pleosporales	Didymellaceae	Phoma	Phoma sp	1
motu800		0.0796414	0.000138767		6	1		83.4483		Mycena	genus	Fungi	Basidiomycota	Agaricomycetes	Agaricales	Tricholomataceae	Mycena		1
motu1071		0.00372365	0.0803127		5	7		85.9223		Polyblastia	genus	Fungi	Ascomycota	Eurotiomycetes	Verrucariales	Verrucariaceae	Polyblastia		1
motu1276		0.0426089	0.0390667		13	31		81.3187		Goffeauzyma	genus	Fungi	Basidiomycota	Tremellomycetes	Filobasidiales	Filobasidiaceae	Goffeauzyma		1
motu393		0.0762635	0.00278506		3	2		88.4615		Tomentella	genus	Fungi	Basidiomycota	Agaricomycetes	Thelephorales	Thelephoraceae	Tomentella		1
motu599		0.00023328	0.0831124		1	1		82.684		Ceratobasidium sp	species	Fungi	Basidiomycota	Agaricomycetes	Cantharellales	Ceratobasidiaceae	Ceratobasidium	Ceratobasidium sp	1
motu1054		0.078141	0.000239412		5	1		88.9474		Striatibotrys oleronensis	species	Fungi	Ascomycota	Sordariomycetes	Hypocreales	Stachybotryaceae	Striatibotrys	Striatibotrys oleronensis	1
motu732		0.0539969	0.0254973		7	12		87.8173		Microscypha sp	species	Fungi	Ascomycota	Leotiomycetes	Helotiales	Hyaloscyphaceae	Microscypha	Microscypha sp	1
motu555		0.0418741	0.036508		53	50		83.9081		Hypocreales	order	Fungi	Ascomycota	Sordariomycetes	Hypocreales				0
motu816		0.0752992	0.0006134		7	3		85.4369		Hypocreales	order	Fungi	Ascomycota	Sordariomycetes	Hypocreales				0
motu459		0.00425814	0.0747022		7	18		86.2595		Bradymyces	genus	Fungi	Ascomycota	Eurotiomycetes	Chaetothyriales	Trichomeriaceae	Bradymyces		1
motu876		0.0461984	0.029902		9	17		84.6154		Chaetothyriales	order	Fungi	Ascomycota	Eurotiomycetes	Chaetothyriales				0
motu622		0.035854	0.0401126		15	35		80.4598		leotiomyceta	phylum	Fungi	Ascomycota						0
motu567		0.00129626	0.0765207		2	1		82.3276		Ceratobasidiaceae	family	Fungi	Basidiomycota	Agaricomycetes	Cantharellales	Ceratobasidiaceae			0
motu523		0.0486882	0.0262992		14	12		83.2599		Ceratobasidium sp	species	Fungi	Basidiomycota	Agaricomycetes	Cantharellales	Ceratobasidiaceae	Ceratobasidium	Ceratobasidium sp	1
motu1146		0.00169385	0.0756533		5	16		81.8182		Leotiomycetes	class	Fungi	Ascomycota	Leotiomycetes					0
motu561		0.0724723	0.000503626		1	1		90.2685		Cuphophyllus virgineus	species	Fungi	Basidiomycota	Agaricomycetes	Agaricales	Hygrophoraceae	Cuphophyllus	Cuphophyllus virgineus	1
motu477		0.046769	0.0273975		46	31		84.106		Dioszegia	genus	Fungi	Basidiomycota	Tremellomycetes	Tremellales	Bulleribasidiaceae	Dioszegia		1
motu566		0.0687849	0.00359018		5	3		81.4815		Ceratobasidium sp	species	Fungi	Basidiomycota	Agaricomycetes	Cantharellales	Ceratobasidiaceae	Ceratobasidium	Ceratobasidium sp	1
motu374		0.0716293	0.000383399		8	2		93.2432		Cuphophyllus virgineus	species	Fungi	Basidiomycota	Agaricomycetes	Agaricales	Hygrophoraceae	Cuphophyllus	Cuphophyllus virgineus	1
motu1284		0.000352906	0.0757995		2	3		80.5687		Articulospora	genus	Fungi	Ascomycota	Leotiomycetes	Helotiales	Helotiaceae	Articulospora		1
motu537		0.0647459	0.00734744		5	5		87.7119		Tomentella	genus	Fungi	Basidiomycota	Agaricomycetes	Thelephorales	Thelephoraceae	Tomentella		1
motu421		0.0368846	0.0359994		56	41		82.7751		Mortierella	genus	Fungi	Mucoromycota	Mortierellales.	Mortierellales	Mortierellaceae	Mortierella		1
motu789		0.0667228	0.00432456		4	6		85.782		Geomyces auratus	species	Fungi	Ascomycota	Leotiomycetes	Pseudeurotiaceae.	Pseudeurotiaceae	Geomyces	Geomyces auratus	1
motu596		0.0644165	0.00671073		4	3		84.2105		Ramariopsis corniculata	species	Fungi	Basidiomycota	Agaricomycetes	Agaricales	Clavariaceae	Ramariopsis	Ramariopsis corniculata	1
motu1396		0.00104102	0.0733852		1	4		94.6768		Mycena olida	species	Fungi	Basidiomycota	Agaricomycetes	Agaricales	Tricholomataceae	Mycena	Mycena olida	1
motu692		0.0210114	0.0519858		7	6		84.3434		Beauveria	genus	Fungi	Ascomycota	Sordariomycetes	Hypocreales	Cordycipitaceae	Beauveria		1
motu429		0.0332334	0.0389764		6	5		82.4121		Mortierella	genus	Fungi	Mucoromycota	Mortierellales.	Mortierellales	Mortierellaceae	Mortierella		1
motu1394		0.0407263	0.0306012		16	11		87.0466		Alatospora	genus	Fungi	Ascomycota	Leotiomycetes	Helotiales	Leotiaceae	Alatospora		1
motu942		0.057781	0.0114243		3	6		89.2116		Geopora sp	species	Fungi	Ascomycota	Pezizomycetes	Pezizales	Pyronemataceae	Geopora	Geopora sp	1
motu408		0.0490905	0.0201903		11	4		82.7004		Umbelopsis	genus	Fungi	Mucoromycota	Umbelopsidales.	Umbelopsidales	Umbelopsidaceae	Umbelopsis		1
motu337		0.0249563	0.0452735		8	18		81.6326		Lasiosphaeriaceae	family	Fungi	Ascomycota	Sordariomycetes	Sordariales	Lasiosphaeriaceae			0
motu702		0.0630315	0.0046831		9	3		85.3211		Rosellinia	genus	Fungi	Ascomycota	Sordariomycetes	Xylariales	Xylariaceae	Rosellinia		1
motu548		0.0183223	0.0513752		15	17		84.375		Helotiales	order	Fungi	Ascomycota	Leotiomycetes	Helotiales				0
motu1041		0.0668344	0		2	0		86.0169		Athelia	genus	Fungi	Basidiomycota	Agaricomycetes	Atheliales	Atheliaceae	Athelia		1
motu1036		0.0658992	0.000104131		3	1		82.684		Ceratobasidium sp	species	Fungi	Basidiomycota	Agaricomycetes	Cantharellales	Ceratobasidiaceae	Ceratobasidium	Ceratobasidium sp	1
motu678		0.0341814	0.0334273		6	7		84.9057		Pleosporineae	order	Fungi	Ascomycota	Dothideomycetes	Pleosporales				0
motu644		0.0362947	0.0309599		17	25		82.5243		Phaeococcomyces	genus	Fungi	Ascomycota	Arthoniomycetes	Lichenostigmatales	Phaeococcomycetaceae	Phaeococcomyces		1
motu925		0.0605019	0.00466283		8	6		95.098		Geastrum minimum	species	Fungi	Basidiomycota	Agaricomycetes	Geastrales	Geastraceae	Geastrum	Geastrum minimum	1
motu978		0.0318412	0.034879		42	45		86.4865		Fusarium	genus	Fungi	Ascomycota	Sordariomycetes	Hypocreales	Nectriaceae	Fusarium		1
motu404		0.00274611	0.0654492		8	12		89.3773		Pyrenopeziza brassicae	species	Fungi	Ascomycota	Leotiomycetes	Helotiales	Dermateaceae	Pyrenopeziza	Pyrenopeziza brassicae	1
motu836		0.0433882	0.0218743		24	22		93.0233		Penicillium chrysogenum	species	Fungi	Ascomycota	Eurotiomycetes	Eurotiales	Aspergillaceae	Penicillium	Penicillium chrysogenum	1
motu703		0.044651	0.0202724		14	15		82.9897		Helotiales	order	Fungi	Ascomycota	Leotiomycetes	Helotiales				0
motu918		0.0552817	0.00899137		7	11		84.7619		Dermateaceae	family	Fungi	Ascomycota	Leotiomycetes	Helotiales	Dermateaceae			0
motu276		0.0155599	0.0502388		15	13		86.911		Hyaloscyphaceae	family	Fungi	Ascomycota	Leotiomycetes	Helotiales	Hyaloscyphaceae			0
motu461		0.0439055	0.0198991		15	8		80.1802		Pyrenochaeta sp	species	Fungi	Ascomycota	Dothideomycetes	Pleosporales	Cucurbitariaceae	Pyrenochaeta	Pyrenochaeta sp	1
motu406		0.00026091	0.0645674		2	2		80.1932		Hypocreales	order	Fungi	Ascomycota	Sordariomycetes	Hypocreales				0
motu1027		0.00124981	0.0632072		3	7		85.4922		Helotiales	order	Fungi	Ascomycota	Leotiomycetes	Helotiales				0
motu1282		0.000492314	0.0638821		3	5		80.0905		Plenodomus	genus	Fungi	Ascomycota	Dothideomycetes	Pleosporales	Leptosphaeriaceae	Plenodomus		1
motu348		0.0372865	0.0244491		53	48		80.7107		leotiomyceta	phylum	Fungi	Ascomycota						0
motu1037		0.0122037	0.0509882		8	9		81.4286		Leptosphaeria	genus	Fungi	Ascomycota	Dothideomycetes	Pleosporales	Leptosphaeriaceae	Leptosphaeria		1
motu765		0.0202111	0.0422024		25	25		93.0131		Sporormiella megalospora	species	Fungi	Ascomycota	Dothideomycetes	Pleosporales	Sporormiaceae	Sporormiella	Sporormiella megalospora	1
motu546		0.00364079	0.0588696		5	4		83.813		Pyrenopeziza brassicae	species	Fungi	Ascomycota	Leotiomycetes	Helotiales	Dermateaceae	Pyrenopeziza	Pyrenopeziza brassicae	1
motu752		0.0560384	0.00233009		3	8		89.557		Lycoperdon	genus	Fungi	Basidiomycota	Agaricomycetes	Agaricales	Lycoperdaceae	Lycoperdon		1
motu912		0.0490819	0.00923934		4	3		88.6555		Athelopsis lembospora	species	Fungi	Basidiomycota	Agaricomycetes	Corticiales	Corticiaceae	Athelopsis	Athelopsis lembospora	1
motu502		0.0267993	0.0328151		11	14		88.8889		Lophiostomataceae	family	Fungi	Ascomycota	Dothideomycetes	Pleosporales	Lophiostomataceae			0
motu571		0.00126072	0.0590934		3	4		83.2536		Dermateaceae	family	Fungi	Ascomycota	Leotiomycetes	Helotiales	Dermateaceae			0
motu448		0.00243918	0.0567866		7	23		80.303		Pseudonectria sp	species	Fungi	Ascomycota	Sordariomycetes	Hypocreales	Nectriaceae	Pseudonectria	Pseudonectria sp	1
motu1044		0.00404182	0.0548943		3	13		82.5		Rachicladosporium antarcticum	species	Fungi	Ascomycota	Dothideomycetes	Capnodiales	Cladosporiaceae	Rachicladosporium	Rachicladosporium antarcticum	1
motu490		0.0435304	0.0130646		36	23		84.2857		Mortierella	genus	Fungi	Mucoromycota	Mortierellales.	Mortierellales	Mortierellaceae	Mortierella		1
motu469		0.0420906	0.0136586		27	15		84.6154		Mortierella	genus	Fungi	Mucoromycota	Mortierellales.	Mortierellales	Mortierellaceae	Mortierella		1
motu871		0.0327397	0.0230955		17	14		85.4749		Mortierella	genus	Fungi	Mucoromycota	Mortierellales.	Mortierellales	Mortierellaceae	Mortierella		1
motu1202		0.00234283	0.0552756		4	5		89.0052		Helotiales	order	Fungi	Ascomycota	Leotiomycetes	Helotiales				0
motu874		0.0330063	0.0227514		9	15		87.6923		Microscypha sp	species	Fungi	Ascomycota	Leotiomycetes	Helotiales	Hyaloscyphaceae	Microscypha	Microscypha sp	1
motu875		0.0357301	0.0187787		12	17		85.1528		Chaetothyriales	order	Fungi	Ascomycota	Eurotiomycetes	Chaetothyriales				0
motu674		0.00252356	0.0533852		3	3		87.3171		Sebacina	genus	Fungi	Basidiomycota	Agaricomycetes	Sebacinales	Sebacinaceae	Sebacina		1
motu1869		0.0205232	0.0339562		17	17		94.6602		Geomyces sp	species	Fungi	Ascomycota	Leotiomycetes	Pseudeurotiaceae.	Pseudeurotiaceae	Geomyces	Geomyces sp	1
motu2034		0.000425185	0.0546283		3	21		82		Rachicladosporium antarcticum	species	Fungi	Ascomycota	Dothideomycetes	Capnodiales	Cladosporiaceae	Rachicladosporium	Rachicladosporium antarcticum	1
motu2067		0.00557628	0.0481461		3	5		81.8182		Nectriaceae	family	Fungi	Ascomycota	Sordariomycetes	Hypocreales	Nectriaceae			0
motu923		0.0463044	0.00480645		5	1		81.746		Ceratobasidiaceae	family	Fungi	Basidiomycota	Agaricomycetes	Cantharellales	Ceratobasidiaceae			0
motu689		0.0176975	0.0350415		1	2		80.6167		Ceratobasidium sp	species	Fungi	Basidiomycota	Agaricomycetes	Cantharellales	Ceratobasidiaceae	Ceratobasidium	Ceratobasidium sp	1
motu512		0.0447768	0.00622517		18	10		86.8132		Pyrenopeziza brassicae	species	Fungi	Ascomycota	Leotiomycetes	Helotiales	Dermateaceae	Pyrenopeziza	Pyrenopeziza brassicae	1
motu1644		0.00941102	0.0435829		10	8		80.597		Helotiaceae	family	Fungi	Ascomycota	Leotiomycetes	Helotiales	Helotiaceae			0
motu799		0.0488778	0.000771456		2	1		83.0918		Basidiobolus	genus	Fungi	Zoopagomycota	Basidiobolomycetes	Basidiobolales	Basidiobolaceae	Basidiobolus		1
motu1230		0.000623121	0.0514368		3	5		82.2485		Pleosporales	order	Fungi	Ascomycota	Dothideomycetes	Pleosporales				0
motu685		0.00498253	0.0466293		6	24		92.0792		Polysporina	genus	Fungi	Ascomycota	Lecanoromycetes	Acarosporales	Acarosporaceae	Polysporina		1
motu792		0.039352	0.010084		5	8		80.2031		Sordariomycetes	class	Fungi	Ascomycota	Sordariomycetes					0
motu456		0.00374082	0.0471518		4	10		82.4742		Helotiales	order	Fungi	Ascomycota	Leotiomycetes	Helotiales				0
motu1655		0.047902	0.000188688		1	1		89.7561		Pochonia chlamydosporia	species	Fungi	Ascomycota	Sordariomycetes	Hypocreales	Clavicipitaceae	Pochonia	Pochonia chlamydosporia	1
motu240		0.0116421	0.0384655		4	9		80.9249		leotiomyceta	phylum	Fungi	Ascomycota						0
motu1428		0.0033925	0.0471873		3	6		85.4701		Chaetothyriales	order	Fungi	Ascomycota	Eurotiomycetes	Chaetothyriales				0
motu828		0.00804285	0.0422309		17	44		89.0295		Polyporales	order	Fungi	Basidiomycota	Agaricomycetes	Polyporales				0
motu518		0.0336213	0.0149143		46	25		83.7321		Mortierella	genus	Fungi	Mucoromycota	Mortierellales.	Mortierellales	Mortierellaceae	Mortierella		1
motu946		0.0280445	0.0206704		11	22		82.1818		Pyrenopeziza brassicae	species	Fungi	Ascomycota	Leotiomycetes	Helotiales	Dermateaceae	Pyrenopeziza	Pyrenopeziza brassicae	1
motu595		0.0011847	0.049007		5	6		83.0769		Helotiales	order	Fungi	Ascomycota	Leotiomycetes	Helotiales				0
motu8911		0.00111442	0.0489901		3	3		82.1053		Helotiales	order	Fungi	Ascomycota	Leotiomycetes	Helotiales				0
motu936		0.00451148	0.0451699		12	13		86.5285		Mortierella pseudozygospora	species	Fungi	Mucoromycota	Mortierellales.	Mortierellales	Mortierellaceae	Mortierella	Mortierella pseudozygospora	1
motu2127		0.0455911	0.00150631		4	2		85.1282		Sclerostagonospora sp	species	Fungi	Ascomycota	Dothideomycetes	Pleosporales	Phaeosphaeriaceae	Sclerostagonospora	Sclerostagonospora sp	1
motu1233		0.00104279	0.0480927		2	20		80.5687		leotiomyceta	phylum	Fungi	Ascomycota						0
motu493		0.0153619	0.0328632		19	20		80.9783		Dothideomycetes	class	Fungi	Ascomycota	Dothideomycetes					0
motu1179		0.0275098	0.0197384		2	2		85.1429		Preussia polymorpha	species	Fungi	Ascomycota	Dothideomycetes	Pleosporales	Sporormiaceae	Preussia	Preussia polymorpha	1
motu7039		0.0020285	0.046664		2	1		83		Auricularia sp	species	Fungi	Basidiomycota	Agaricomycetes	Auriculariales	Auriculariaceae	Auricularia	Auricularia sp	1
motu2116		0.0436768	0.00201112		20	6		84.456		Stachybotrys sp	species	Fungi	Ascomycota	Sordariomycetes	Hypocreales	Stachybotryaceae	Stachybotrys	Stachybotrys sp	1
motu645		0.00425924	0.0436777		2	14		83.9357		Dothideomycetes	class	Fungi	Ascomycota	Dothideomycetes					0
motu855		0.00286189	0.044967		3	6		84.2932		leotiomyceta	phylum	Fungi	Ascomycota						0
motu633		0.0223312	0.0243021		5	4		83.2599		Ceratobasidium sp	species	Fungi	Basidiomycota	Agaricomycetes	Cantharellales	Ceratobasidiaceae	Ceratobasidium	Ceratobasidium sp	1
motu833		0.000313254	0.0474434		1	2		81.6239		Lecidella	genus	Fungi	Ascomycota	Lecanoromycetes	Lecanorales	Lecanoraceae	Lecidella		1
motu3175		0.00090385	0.0466992		2	9		80.5687		leotiomyceta	phylum	Fungi	Ascomycota						0
motu706		0.0335839	0.011606		3	3		83.105		Mortierella sp	species	Fungi	Mucoromycota	Mortierellales.	Mortierellales	Mortierellaceae	Mortierella	Mortierella sp	1
motu2111		0.0101243	0.0362031		11	13		86.2434		Saccharicola sp	species	Fungi	Ascomycota	Dothideomycetes	Pleosporales	Massarinaceae	Stagonospora	Saccharicola sp	1
motu724		0.00705532	0.0392651		7	4		85.7895		Helotiales	order	Fungi	Ascomycota	Leotiomycetes	Helotiales				0
motu682		0.0109643	0.0344382		15	16		84.7162		Chaetothyriales	order	Fungi	Ascomycota	Eurotiomycetes	Chaetothyriales				0
motu1572		0.0432575	0.000164703		2	1		82.6923		Metarhizium marquandii	species	Fungi	Ascomycota	Sordariomycetes	Hypocreales	Clavicipitaceae	Metarhizium	Metarhizium marquandii	1
motu371		0.0235768	0.0209893		43	40		82.5641		Helotiales	order	Fungi	Ascomycota	Leotiomycetes	Helotiales				0
motu1081		0.0025398	0.0430387		7	11		87.156		Byssonectria	genus	Fungi	Ascomycota	Pezizomycetes	Pezizales	Pyronemataceae	Byssonectria		1
motu1691		0.0373498	0.00591277		7	8		87.9581		Hyaloscyphaceae	family	Fungi	Ascomycota	Leotiomycetes	Helotiales	Hyaloscyphaceae			0
motu1208		0.00467502	0.04032		11	24		83.7719		Rhizophydium sp	species	Fungi	Chytridiomycota	Chytridiomycetes	Rhizophydiales	Rhizophydiaceae	Rhizophydium	Rhizophydium sp	1
motu1372		0.0406606	0.00126264		5	2		81.8628		Mycosphaerellaceae	family	Fungi	Ascomycota	Dothideomycetes	Capnodiales	Mycosphaerellaceae			0
motu439		0.0182013	0.0244638		38	29		82.4742		leotiomyceta	phylum	Fungi	Ascomycota						0
motu1170		0.0409174	0		6	0		81.1927		Hypocreaceae	family	Fungi	Ascomycota	Sordariomycetes	Hypocreales	Hypocreaceae			0
motu894		0.00447423	0.0381723		6	20		81.0945		Helotiaceae	family	Fungi	Ascomycota	Leotiomycetes	Helotiales	Helotiaceae			0
motu3406		0.000588796	0.0421642		2	7		83.5		Myrmecridium	genus	Fungi	Ascomycota	Sordariomycetes	Myrmecridiales	Myrmecridiaceae	Myrmecridium		1
motu687		0.0125277	0.029485		20	11		81.1225		leotiomyceta	phylum	Fungi	Ascomycota						0
motu901		0.000763333	0.041888		3	6		85.7868		Lachnum	genus	Fungi	Ascomycota	Leotiomycetes	Helotiales	Hyaloscyphaceae	Lachnum		1
motu1097		0.00265713	0.0390128		5	9		84.7826		Pyrenopeziza brassicae	species	Fungi	Ascomycota	Leotiomycetes	Helotiales	Dermateaceae	Pyrenopeziza	Pyrenopeziza brassicae	1
motu385		0.0359864	0.00365665		8	11		81.1225		leotiomyceta	phylum	Fungi	Ascomycota						0
motu1395		0.0198085	0.0206327		6	10		83.5052		Alatospora	genus	Fungi	Ascomycota	Leotiomycetes	Helotiales	Leotiaceae	Alatospora		1
motu2220		0.036319	0.00309756		3	3		84.6561		Clavaria falcata	species	Fungi	Basidiomycota	Agaricomycetes	Agaricales	Clavariaceae	Clavaria	Clavaria falcata	1
motu3266		0.0389745	0.00010702		2	1		87.3684		Striatibotrys oleronensis	species	Fungi	Ascomycota	Sordariomycetes	Hypocreales	Stachybotryaceae	Striatibotrys	Striatibotrys oleronensis	1
motu583		0.0316756	0.0078241		11	7		83.8095		Mortierella	genus	Fungi	Mucoromycota	Mortierellales.	Mortierellales	Mortierellaceae	Mortierella		1
motu889		0.0058863	0.0347082		16	32		86.5		Pleosporaceae	family	Fungi	Ascomycota	Dothideomycetes	Pleosporales	Pleosporaceae			0
motu2196		0.0381679	0.000463831		1	2		85.8537		Diaporthales	order	Fungi	Ascomycota	Sordariomycetes	Diaporthales				0
motu3844		0.0016451	0.0389668		4	18		82.1782		Leotiaceae	family	Fungi	Ascomycota	Leotiomycetes	Helotiales	Leotiaceae			0
motu332		0.0221718	0.0168761		41	31		84.0206		leotiomyceta	phylum	Fungi	Ascomycota						0
motu1509		0.000596279	0.0397172		4	8		83.5821		Rachicladosporium antarcticum	species	Fungi	Ascomycota	Dothideomycetes	Capnodiales	Cladosporiaceae	Rachicladosporium	Rachicladosporium antarcticum	1
motu877		0.0304803	0.00768023		7	5		83.0508		Umbelopsis	genus	Fungi	Mucoromycota	Umbelopsidales.	Umbelopsidales	Umbelopsidaceae	Umbelopsis		1
motu1244		0.000855359	0.0390369		1	5		82.1429		Rachicladosporium	genus	Fungi	Ascomycota	Dothideomycetes	Capnodiales	Cladosporiaceae	Rachicladosporium		1
motu387		0.00953679	0.0292505		24	32		81.6326		leotiomyceta	phylum	Fungi	Ascomycota						0
motu1236		0.0247581	0.0126015		4	3		95.339		Athelopsis lembospora	species	Fungi	Basidiomycota	Agaricomycetes	Corticiales	Corticiaceae	Athelopsis	Athelopsis lembospora	1
motu795		0.0216252	0.0152854		11	10		82.0961		Sebacina sp	species	Fungi	Basidiomycota	Agaricomycetes	Sebacinales	Sebacinaceae	Sebacina	Sebacina sp	1
motu694		0.000799666	0.0372207		3	9		89.6104		Lycoperdaceae	family	Fungi	Basidiomycota	Agaricomycetes	Agaricales	Lycoperdaceae			0
motu1625		0	0.0378781		0	4		89.4273		Alternaria	genus	Fungi	Ascomycota	Dothideomycetes	Pleosporales	Pleosporaceae	Alternaria		1
motu1482		0.0258984	0.00990865		11	10		85.4839		Mortierella	genus	Fungi	Mucoromycota	Mortierellales.	Mortierellales	Mortierellaceae	Mortierella		1
motu831		0.023095	0.0128404		7	7		82.7411		Pseudonectria sp	species	Fungi	Ascomycota	Sordariomycetes	Hypocreales	Nectriaceae	Pseudonectria	Pseudonectria sp	1
motu906		0.000209407	0.036581		1	5		96.3542		Juncaceicola typharum	species	Fungi	Ascomycota	Dothideomycetes	Pleosporales	Phaeosphaeriaceae	Juncaceicola	Juncaceicola typharum	1
motu3110		0	0.0367555		0	4		82.5581		Sporormiaceae	family	Fungi	Ascomycota	Dothideomycetes	Pleosporales	Sporormiaceae			0
motu1183		0.00547462	0.030474		3	6		96.9231		Hymenoscyphus sp	species	Fungi	Ascomycota	Leotiomycetes	Helotiales	Helotiaceae	Hymenoscyphus	Hymenoscyphus sp	1
motu3017		0	0.0358735		0	2		84.5		Helotiaceae	family	Fungi	Ascomycota	Leotiomycetes	Helotiales	Helotiaceae			0
motu2593		0.00342456	0.0320463		4	8		83.5052		Alatospora	genus	Fungi	Ascomycota	Leotiomycetes	Helotiales	Leotiaceae	Alatospora		1
motu763		0.0330882	0.000536126		3	3		80.3922		Clavariaceae	family	Fungi	Basidiomycota	Agaricomycetes	Agaricales	Clavariaceae			0
motu590		0.00785529	0.0271188		4	4		83.2599		Ceratobasidium sp	species	Fungi	Basidiomycota	Agaricomycetes	Cantharellales	Ceratobasidiaceae	Ceratobasidium	Ceratobasidium sp	1
motu903		0.00536032	0.0294594		15	24		82.9545		Preussia	genus	Fungi	Ascomycota	Dothideomycetes	Pleosporales	Sporormiaceae	Preussia		1
motu1079		0.0313642	0.0018944		4	2		81.7734		Capnodiales	order	Fungi	Ascomycota	Dothideomycetes	Capnodiales				0
motu873		0.000561732	0.0343876		4	6		86.7347		Microscypha sp	species	Fungi	Ascomycota	Leotiomycetes	Helotiales	Hyaloscyphaceae	Microscypha	Microscypha sp	1
motu1130		0.00442213	0.0294926		4	11		85.5932		Chaetothyriales	order	Fungi	Ascomycota	Eurotiomycetes	Chaetothyriales				0
motu905		0.0283865	0.00409753		15	6		84.9421		Hyalorbilia juliae	species	Fungi	Ascomycota	Orbiliomycetes	Orbiliales	Orbiliaceae	Hyalorbilia	Hyalorbilia juliae	1
motu817		0.00927887	0.0235837		18	24		84.8214		leotiomyceta	phylum	Fungi	Ascomycota						0
motu1129		0.00203554	0.0310447		2	10		83.8298		Chaetothyriales	order	Fungi	Ascomycota	Eurotiomycetes	Chaetothyriales				0
motu386		0.0202084	0.0114881		18	14		80.5128		leotiomyceta	phylum	Fungi	Ascomycota						0
motu662		0.00288495	0.0295114		9	15		82.6715		Pyrenopeziza brassicae	species	Fungi	Ascomycota	Leotiomycetes	Helotiales	Dermateaceae	Pyrenopeziza	Pyrenopeziza brassicae	1
motu1571		0.00180843	0.0299611		2	6		84.3575		Devriesia sp	species	Fungi	Ascomycota	Dothideomycetes	Capnodiales	Teratosphaeriaceae	Devriesia	Devriesia sp	1
motu373		0.012992	0.018068		33	32		80.9278		Helotiales	order	Fungi	Ascomycota	Leotiomycetes	Helotiales				0
motu2070		0.000856084	0.0309004		3	5		89.0688		Minutisphaera japonica	species	Fungi	Ascomycota	Dothideomycetes	Minutisphaerales	Minutisphaeraceae	Minutisphaera	Minutisphaera japonica	1
motu749		0.00254392	0.0279198		5	7		81.5385		Helotiales	order	Fungi	Ascomycota	Leotiomycetes	Helotiales				0
motu2362		0.0281823	0.000771656		2	3		84.8958		Helotiales	order	Fungi	Ascomycota	Leotiomycetes	Helotiales				0
motu1020		0.0181167	0.0112755		13	16		82.0513		Mrakiaceae	family	Fungi	Basidiomycota	Tremellomycetes	Cystofilobasidiales	Mrakiaceae			0
motu1507		0.00207377	0.0271356		2	5		80.4167		Cheilymenia stercorea	species	Fungi	Ascomycota	Pezizomycetes	Pezizales	Pyronemataceae	Cheilymenia	Cheilymenia stercorea	1
motu2849		0.00198856	0.0271694		7	17		81.592		Mrakia	genus	Fungi	Basidiomycota	Tremellomycetes	Cystofilobasidiales	Mrakiaceae	Mrakia		1
motu1188		0.0059627	0.0227929		12	19		87.3096		Hymenoscyphus sp	species	Fungi	Ascomycota	Leotiomycetes	Helotiales	Helotiaceae	Hymenoscyphus	Hymenoscyphus sp	1
motu284		0.0240762	0.00353751		38	8		81.0256		leotiomyceta	phylum	Fungi	Ascomycota						0
motu2099		0.000213675	0.0285685		1	2		88.9503		Bryochiton monascus	species	Fungi	Ascomycota	Dothideomycetes	Pseudoperisporiaceae.	Pseudoperisporiaceae	Bryochiton	Bryochiton monascus	1
motu860		0.0174364	0.0101718		48	34		82.3834		leotiomyceta	phylum	Fungi	Ascomycota						0
motu1095		0.00557734	0.0222699		4	2		87.7778		Agaricales	order	Fungi	Basidiomycota	Agaricomycetes	Agaricales				0
motu1584		0.0109978	0.0160496		13	12		86.8293		Articulospora proliferata	species	Fungi	Ascomycota	Leotiomycetes	Helotiales	Helotiaceae	Articulospora	Articulospora proliferata	1
motu1015		0.00857948	0.0185888		24	37		87.1345		Clonostachys sp	species	Fungi	Ascomycota	Sordariomycetes	Hypocreales	Bionectriaceae	Clonostachys	Clonostachys sp	1
motu1265		0.00285059	0.02432		5	15		82.4324		Phaeosphaeriaceae	family	Fungi	Ascomycota	Dothideomycetes	Pleosporales	Phaeosphaeriaceae			0
motu879		0.0152263	0.0110812		8	18		85.8696		Phoma sp	species	Fungi	Ascomycota	Dothideomycetes	Pleosporales	Didymellaceae	Phoma	Phoma sp	1
motu786		0.00352628	0.0234644		5	7		82.9016		Helotiales	order	Fungi	Ascomycota	Leotiomycetes	Helotiales				0
motu451		0.0249443	0.000686318		16	3		81.0256		leotiomyceta	phylum	Fungi	Ascomycota						0
motu274		0.0143803	0.0116823		25	25		87.9562		Pyrenopeziza brassicae	species	Fungi	Ascomycota	Leotiomycetes	Helotiales	Dermateaceae	Pyrenopeziza	Pyrenopeziza brassicae	1
motu3283		0.00062822	0.0262205		1	1		80.1136		leotiomyceta	phylum	Fungi	Ascomycota						0
motu278		0.0249156	0.000398867		6	3		81.7308		Hypocreales	order	Fungi	Ascomycota	Sordariomycetes	Hypocreales				0
motu3428		0.0252024	0		1	0		84.6473		Arrhenia	genus	Fungi	Basidiomycota	Agaricomycetes	Agaricales	Tricholomataceae	Arrhenia		1
motu6697		0	0.0265786		0	3		80.9783		Microbotryomycetes	class	Fungi	Basidiomycota	Microbotryomycetes					0
motu3006		0.00103236	0.0254138		1	2		85.9504		Geopora arenicola	species	Fungi	Ascomycota	Pezizomycetes	Pezizales	Pyronemataceae	Geopora	Geopora arenicola	1
motu2562		0.0247623	0.000192108		2	1		92.0755		Calyptella capula	species	Fungi	Basidiomycota	Agaricomycetes	Agaricales	Tricholomataceae	Calyptella	Calyptella capula	1
motu1789		0.00020917	0.0259316		1	4		86.6412		Drechslera sp	species	Fungi	Ascomycota	Dothideomycetes	Pleosporales	Pleosporaceae	Drechslera	Drechslera sp	1
motu1484		0.00827676	0.0172005		14	12		81.8792		Dioszegia	genus	Fungi	Basidiomycota	Tremellomycetes	Tremellales	Bulleribasidiaceae	Dioszegia		1
motu1744		0.0121017	0.0129545		33	36		91.8919		Fusarium sp	species	Fungi	Ascomycota	Sordariomycetes	Hypocreales	Nectriaceae	Fusarium	Fusarium sp	1
motu1623		0.00706238	0.0182687		3	7		83.7563		Gaeumannomyces caricis	species	Fungi	Ascomycota	Sordariomycetes	Magnaporthales	Magnaporthaceae	Gaeumannomyces	Gaeumannomyces caricis	1
motu915		0	0.0255536		0	12		85.9155		Cladophialophora sp	species	Fungi	Ascomycota	Eurotiomycetes	Chaetothyriales	Herpotrichiellaceae	Cladophialophora	Cladophialophora sp	1
motu420		0.0039153	0.021297		10	27		84.456		Helotiales	order	Fungi	Ascomycota	Leotiomycetes	Helotiales				0
motu1007		0.00641099	0.0182327		24	26		82.7411		Pseudonectria sp	species	Fungi	Ascomycota	Sordariomycetes	Hypocreales	Nectriaceae	Pseudonectria	Pseudonectria sp	1
motu1628		0.00102666	0.0238191		3	11		81.7204		Sordariomycetes	class	Fungi	Ascomycota	Sordariomycetes					0
motu676		0.00846189	0.0158528		24	27		82.9897		leotiomyceta	phylum	Fungi	Ascomycota						0
motu1042		0.00221273	0.0224312		5	21		82.0896		Myrmecridium	genus	Fungi	Ascomycota	Sordariomycetes	Myrmecridiales	Myrmecridiaceae	Myrmecridium		1
motu5295		0.0189893	0.00446213		2	6		83.1633		Pseudonectria sp	species	Fungi	Ascomycota	Sordariomycetes	Hypocreales	Nectriaceae	Pseudonectria	Pseudonectria sp	1
motu667		0.0150287	0.00785979		26	21		80.5128		leotiomyceta	phylum	Fungi	Ascomycota						0
motu2500		0.0223608	9.14829e-05		5	1		82.3834		leotiomyceta	phylum	Fungi	Ascomycota						0
motu1697		0.0212795	0.000821868		4	2		85.1282		Hyaloscyphaceae	family	Fungi	Ascomycota	Leotiomycetes	Helotiales	Hyaloscyphaceae			0
motu3189		0.00063006	0.0226617		1	4		89.4515		Athelopsis lembospora	species	Fungi	Basidiomycota	Agaricomycetes	Corticiales	Corticiaceae	Athelopsis	Athelopsis lembospora	1
motu883		0.0217245	0.000213167		2	1		90.7407		Mycenella trachyspora	species	Fungi	Basidiomycota	Agaricomycetes	Agaricales	Tricholomataceae	Mycenella	Mycenella trachyspora	1
motu510		0.00710747	0.0156869		12	10		89.7436		Pyrenopeziza brassicae	species	Fungi	Ascomycota	Leotiomycetes	Helotiales	Dermateaceae	Pyrenopeziza	Pyrenopeziza brassicae	1
motu1851		0.00178147	0.0212915		2	4		84.8167		Cosmospora sp	species	Fungi	Ascomycota	Sordariomycetes	Hypocreales	Nectriaceae	Cosmospora	Cosmospora sp	1
motu2796		0.000414108	0.0226827		2	16		94.0298		Polysporina simplex	species	Fungi	Ascomycota	Lecanoromycetes	Acarosporales	Acarosporaceae	Polysporina	Polysporina simplex	1
motu244		0.00246169	0.0204522		9	24		85.3774		Pleosporineae	order	Fungi	Ascomycota	Dothideomycetes	Pleosporales				0
motu1232		0.00130889	0.0216721		2	9		88.3495		Penicillium	genus	Fungi	Ascomycota	Eurotiomycetes	Eurotiales	Aspergillaceae	Penicillium		1
motu776		0.00161215	0.0212936		5	7		87.5		Hyaloscyphaceae	family	Fungi	Ascomycota	Leotiomycetes	Helotiales	Hyaloscyphaceae			0
motu973		0.0170165	0.00497467		34	15		83.9806		Mortierella	genus	Fungi	Mucoromycota	Mortierellales.	Mortierellales	Mortierellaceae	Mortierella		1
motu1769		0.000727909	0.0222184		4	12		85.7143		Cladophialophora sp	species	Fungi	Ascomycota	Eurotiomycetes	Chaetothyriales	Herpotrichiellaceae	Cladophialophora	Cladophialophora sp	1
motu333		0.0148703	0.00720252		19	9		83.4906		Mortierella	genus	Fungi	Mucoromycota	Mortierellales.	Mortierellales	Mortierellaceae	Mortierella		1
motu3233		0.00246703	0.0202291		1	4		82.5243		Helminthosporium solani	species	Fungi	Ascomycota	Dothideomycetes	Pleosporales	Massarinaceae	Helminthosporium	Helminthosporium solani	1
motu2425		0.00287609	0.0197628		2	7		87.8307		Hyaloscyphaceae	family	Fungi	Ascomycota	Leotiomycetes	Helotiales	Hyaloscyphaceae			0
motu1190		0.0213889	0		1	0		81.2227		Ceratobasidium sp	species	Fungi	Basidiomycota	Agaricomycetes	Cantharellales	Ceratobasidiaceae	Ceratobasidium	Ceratobasidium sp	1
motu1210		0.00539304	0.0169263		13	23		90.2208		Lycoperdon	genus	Fungi	Basidiomycota	Agaricomycetes	Agaricales	Lycoperdaceae	Lycoperdon		1
motu1405		0	0.0224792		0	14		80.791		leotiomyceta	phylum	Fungi	Ascomycota						0
motu886		0.000249975	0.0220972		2	5		82.1429		Pleosporales	order	Fungi	Ascomycota	Dothideomycetes	Pleosporales				0
motu1117		0.0205531	0.000478824		7	1		84.9741		Helotiales	order	Fungi	Ascomycota	Leotiomycetes	Helotiales				0
motu1638		0.0179909	0.00317965		3	1		86.8545		Penicillium sp	species	Fungi	Ascomycota	Eurotiomycetes	Eurotiales	Aspergillaceae	Penicillium	Penicillium sp	1
motu2150		0.00718102	0.0145752		2	7		81.6754		Pezizomycotina	phylum	Fungi	Ascomycota						0
motu3119		0.000210358	0.0218667		1	6		92.1466		Juncaceicola typharum	species	Fungi	Ascomycota	Dothideomycetes	Pleosporales	Phaeosphaeriaceae	Juncaceicola	Juncaceicola typharum	1
motu277		0.0125655	0.00874896		30	18		82.9016		leotiomyceta	phylum	Fungi	Ascomycota						0
motu3499		0.000695967	0.0212599		1	4		81.5451		Peziza	genus	Fungi	Ascomycota	Pezizomycetes	Pezizales	Pezizaceae	Peziza		1
motu1972		0.00680121	0.0147493		10	5		80.3191		Mortierella	genus	Fungi	Mucoromycota	Mortierellales.	Mortierellales	Mortierellaceae	Mortierella		1
motu370		0.0156768	0.00521891		23	13		83.4197		leotiomyceta	phylum	Fungi	Ascomycota						0
motu1942		0.00297406	0.0184525		9	18		89.6996		Exophiala sp	species	Fungi	Ascomycota	Eurotiomycetes	Chaetothyriales	Chaetothyriaceae	Exophiala	Exophiala sp	1
motu3207		0.0189716	0.00150304		2	2		86.2637		Lophiostomataceae	family	Fungi	Ascomycota	Dothideomycetes	Pleosporales	Lophiostomataceae			0
motu1131		0.00155908	0.0198691		2	6		86.0169		Chaetothyriales	order	Fungi	Ascomycota	Eurotiomycetes	Chaetothyriales				0
motu436		0.0172614	0.00298778		37	8		83.1502		Pyrenopeziza brassicae	species	Fungi	Ascomycota	Leotiomycetes	Helotiales	Dermateaceae	Pyrenopeziza	Pyrenopeziza brassicae	1
motu3583		0.0188175	0.00133916		8	2		80.4734		Mortierella	genus	Fungi	Mucoromycota	Mortierellales.	Mortierellales	Mortierellaceae	Mortierella		1
motu2006		0.00023328	0.0210024		1	2		86		Lachnum	genus	Fungi	Ascomycota	Leotiomycetes	Helotiales	Hyaloscyphaceae	Lachnum		1
motu636		0.0103885	0.0102343		13	12		87.4046		Bradymyces	genus	Fungi	Ascomycota	Eurotiomycetes	Chaetothyriales	Trichomeriaceae	Bradymyces		1
motu5651		0.00452847	0.0162926		8	9		86.3158		Hyaloscyphaceae	family	Fungi	Ascomycota	Leotiomycetes	Helotiales	Hyaloscyphaceae			0
motu4134		0.00305822	0.0175219		4	1		88.421		Hyaloscyphaceae	family	Fungi	Ascomycota	Leotiomycetes	Helotiales	Hyaloscyphaceae			0
motu6509		0.000444928	0.0201969		2	1		81.6326		Helotiales	order	Fungi	Ascomycota	Leotiomycetes	Helotiales				0
motu3396		0.00303946	0.0173727		4	4		90.6077		Botrytis cinerea	species	Fungi	Ascomycota	Leotiomycetes	Helotiales	Sclerotiniaceae	Botrytis	Botrytis cinerea	1
motu2228		0	0.020495		0	10		81.8182		leotiomyceta	phylum	Fungi	Ascomycota						0
motu521		0.00587882	0.0141692		21	27		82.4742		leotiomyceta	phylum	Fungi	Ascomycota						0
motu1556		0	0.0199131		0	3		80.2031		Pezizomycotina	phylum	Fungi	Ascomycota						0
motu1916		0.0158656	0.00306332		3	2		83.7004		Ceratobasidium sp	species	Fungi	Basidiomycota	Agaricomycetes	Cantharellales	Ceratobasidiaceae	Ceratobasidium	Ceratobasidium sp	1
motu775		0.0108825	0.00811478		28	19		80.9278		Helotiales	order	Fungi	Ascomycota	Leotiomycetes	Helotiales				0
motu549		0.007001	0.01214		2	2		87.4346		Hyaloscyphaceae	family	Fungi	Ascomycota	Leotiomycetes	Helotiales	Hyaloscyphaceae			0
motu372		0.00394706	0.0152834		7	23		81.0256		leotiomyceta	phylum	Fungi	Ascomycota						0
motu1544		0.00178755	0.0175396		5	9		83.1776		Capnodiales	order	Fungi	Ascomycota	Dothideomycetes	Capnodiales				0
motu2059		0.0144855	0.00400223		8	6		85.9375		Lycoperdaceae	family	Fungi	Basidiomycota	Agaricomycetes	Agaricales	Lycoperdaceae			0
motu1239		0.000264144	0.0190477		2	4		86.25		Clavaria	genus	Fungi	Basidiomycota	Agaricomycetes	Agaricales	Clavariaceae	Clavaria		1
motu3520		0.0146477	0.00381575		9	5		86.0465		Cystobasidium	genus	Fungi	Basidiomycota	Cystobasidiomycetes	Cystobasidiales	Cystobasidiaceae	Cystobasidium		1
motu3159		0.00280264	0.0163361		5	9		81.592		Rachicladosporium antarcticum	species	Fungi	Ascomycota	Dothideomycetes	Capnodiales	Cladosporiaceae	Rachicladosporium	Rachicladosporium antarcticum	1
motu717		0.00464992	0.0141587		12	22		82.5641		leotiomyceta	phylum	Fungi	Ascomycota						0
motu1257		0.00771154	0.0107315		5	12		86.7188		Mucor hiemalis	species	Fungi	Mucoromycota	Mucorales.	Mucorales	Mucoraceae	Mucor	Mucor hiemalis	1
motu1003		0.00647733	0.0118757		20	24		83.5979		Mortierella	genus	Fungi	Mucoromycota	Mortierellales.	Mortierellales	Mortierellaceae	Mortierella		1
motu1695		0.0176603	0		9	0		84.8167		Helotiales	order	Fungi	Ascomycota	Leotiomycetes	Helotiales				0
motu582		0.00960022	0.00851091		30	21		81.4433		leotiomyceta	phylum	Fungi	Ascomycota						0
motu511		0.0155259	0.00220353		7	5		88.6861		Pyrenopeziza brassicae	species	Fungi	Ascomycota	Leotiomycetes	Helotiales	Dermateaceae	Pyrenopeziza	Pyrenopeziza brassicae	1
motu1303		0.00144198	0.0168685		1	4		83.6431		Thanatephorus cucumeris	species	Fungi	Basidiomycota	Agaricomycetes	Cantharellales	Ceratobasidiaceae	Thanatephorus	Thanatephorus cucumeris	1
motu1833		0.0134485	0.00408976		11	7		84.0659		Mortierella	genus	Fungi	Mucoromycota	Mortierellales.	Mortierellales	Mortierellaceae	Mortierella		1
motu1332		0.00487285	0.0130976		4	4		87.3016		Hyaloscyphaceae	family	Fungi	Ascomycota	Leotiomycetes	Helotiales	Hyaloscyphaceae			0
motu7213		0.0169283	0.000260108		4	1		81.8182		Geoglossum umbratile	species	Fungi	Ascomycota	Geoglossomycetes	Geoglossales	Geoglossaceae	Geoglossum	Geoglossum umbratile	1
motu1141		0.0123445	0.00507851		14	4		85.0267		Fusarium	genus	Fungi	Ascomycota	Sordariomycetes	Hypocreales	Nectriaceae	Fusarium		1
motu614		0.00827908	0.00935614		23	18		81.6326		leotiomyceta	phylum	Fungi	Ascomycota						0
motu1288		0.00497127	0.0127799		7	9		89.2216		Cystobasidium	genus	Fungi	Basidiomycota	Cystobasidiomycetes	Cystobasidiales	Cystobasidiaceae	Cystobasidium		1
motu1152		0.0153538	0.0017471		5	2		95.3668		Mycena alba	species	Fungi	Basidiomycota	Agaricomycetes	Agaricales	Tricholomataceae	Mycena	Mycena alba	1
motu3118		0.0128528	0.00436166		3	6		88.2051		Phaeosphaeriaceae	family	Fungi	Ascomycota	Dothideomycetes	Pleosporales	Phaeosphaeriaceae			0
motu2179		0.00120419	0.016581		5	8		80.9756		Scleropezicula sp	species	Fungi	Ascomycota	Leotiomycetes	Helotiales	Dermateaceae	Scleropezicula	Scleropezicula sp	1
motu1083		0.0101933	0.00700286		7	6		90.2439		Volutella sp	species	Fungi	Ascomycota	Sordariomycetes	Hypocreales	Nectriaceae	Volutella	Volutella sp	1
motu3007		0	0.0177832		0	5		80.9783		Mortierella	genus	Fungi	Mucoromycota	Mortierellales.	Mortierellales	Mortierellaceae	Mortierella		1
motu3188		0	0.0176846		0	1		87.0293		Athelopsis lembospora	species	Fungi	Basidiomycota	Agaricomycetes	Corticiales	Corticiaceae	Athelopsis	Athelopsis lembospora	1
motu1973		0.0118652	0.00500747		13	7		82.7027		Mortierella	genus	Fungi	Mucoromycota	Mortierellales.	Mortierellales	Mortierellaceae	Mortierella		1
motu4577		0.0161768	0.000295893		2	1		85.2217		Myrothecium sp	species	Fungi	Ascomycota	Sordariomycetes	Hypocreales	Stachybotryaceae	Myrothecium	Myrothecium sp	1
motu3963		0.0155216	0.000970215		9	3		88.0342		Metarhizium carneum	species	Fungi	Ascomycota	Sordariomycetes	Hypocreales	Clavicipitaceae	Metarhizium	Metarhizium carneum	1
motu1192		0.0054181	0.0114511		14	17		82.0809		Hypocreales	order	Fungi	Ascomycota	Sordariomycetes	Hypocreales				0
motu1998		0.00169637	0.0153533		3	9		84.3575		Vermiconia antarctica	species	Fungi	Ascomycota	Dothideomycetes	Capnodiales	Extremaceae	Vermiconia	Vermiconia antarctica	1
motu388		0.0128097	0.00349409		8	6		85.4922		Hyaloscyphaceae	family	Fungi	Ascomycota	Leotiomycetes	Helotiales	Hyaloscyphaceae			0
motu6508		0.000597143	0.0163303		2	1		82.1256		Dermateaceae	family	Fungi	Ascomycota	Leotiomycetes	Helotiales	Dermateaceae			0
motu1539		0.00485238	0.0117764		11	22		93.361		Suillus luteus	species	Fungi	Basidiomycota	Agaricomycetes	Boletales	Suillaceae	Suillus	Suillus luteus	1
motu1941		0.0124937	0.00364912		2	5		86.7841		Chaetothyriales	order	Fungi	Ascomycota	Eurotiomycetes	Chaetothyriales				0
motu6152		0.0158939	0		3	0		81.9149		Mortierella	genus	Fungi	Mucoromycota	Mortierellales.	Mortierellales	Mortierellaceae	Mortierella		1
motu2118		0.00617314	0.0102009		3	3		81.068		Pseudonectria sp	species	Fungi	Ascomycota	Sordariomycetes	Hypocreales	Nectriaceae	Pseudonectria	Pseudonectria sp	1
motu1032		0.00234377	0.014213		5	17		82.7778		Capnodiales	order	Fungi	Ascomycota	Dothideomycetes	Capnodiales				0
motu2554		0.000347005	0.016288		1	2		82.2857		leotiomyceta	phylum	Fungi	Ascomycota						0
motu2559		0.0156152	0		1	0		93.9698		Sebacina dimitica	species	Fungi	Basidiomycota	Agaricomycetes	Sebacinales	Sebacinaceae	Sebacina	Sebacina dimitica	1
motu6812		0.00174309	0.0146755		6	6		82.2917		Helotiales	order	Fungi	Ascomycota	Leotiomycetes	Helotiales				0
motu2124		0.00599101	0.0100673		13	8		83.3333		leotiomyceta	phylum	Fungi	Ascomycota						0
motu2135		0.0104073	0.00538074		3	4		84.4828		Paracamarosporium hawaiiense	species	Fungi	Ascomycota	Dothideomycetes	Pleosporales	Didymosphaeriaceae	Paracamarosporium	Paracamarosporium hawaiiense	1
motu2016		0	0.0163293		0	1		80.814		Verrucariaceae	family	Fungi	Ascomycota	Eurotiomycetes	Verrucariales	Verrucariaceae			0
motu1309		0.0151711	0.000184278		8	2		83.5165		Pyrenopeziza brassicae	species	Fungi	Ascomycota	Leotiomycetes	Helotiales	Dermateaceae	Pyrenopeziza	Pyrenopeziza brassicae	1
motu735		0.00955854	0.00597937		22	18		83.4197		Mortierella	genus	Fungi	Mucoromycota	Mortierellales.	Mortierellales	Mortierellaceae	Mortierella		1
motu1770		0.000164512	0.0159231		1	6		84.8485		Herpotrichiellaceae	family	Fungi	Ascomycota	Eurotiomycetes	Chaetothyriales	Herpotrichiellaceae			0
motu440		0.00771791	0.00790107		18	18		84.8167		Helotiales	order	Fungi	Ascomycota	Leotiomycetes	Helotiales				0
motu1109		0.00615742	0.00951931		20	23		82.9897		leotiomyceta	phylum	Fungi	Ascomycota						0
motu1279		0.000160914	0.0158281		1	9		81.1594		Verrucariaceae	family	Fungi	Ascomycota	Eurotiomycetes	Verrucariales	Verrucariaceae			0
motu3304		0.0148459	0.000247626		1	1		82.266		Lasiosphaeriaceae	family	Fungi	Ascomycota	Sordariomycetes	Sordariales	Lasiosphaeriaceae			0
motu1909		0.000147519	0.0157992		1	2		90.5172		Tomentella	genus	Fungi	Basidiomycota	Agaricomycetes	Thelephorales	Thelephoraceae	Tomentella		1
motu506		0.000147089	0.0156307		1	5		86.3158		Helotiales	order	Fungi	Ascomycota	Leotiomycetes	Helotiales				0
motu808		0.00699728	0.00830942		4	4		81.25		Stachybotrys	genus	Fungi	Ascomycota	Sordariomycetes	Hypocreales	Stachybotryaceae	Stachybotrys		1
motu1830		0.0102475	0.0048623		7	5		86.6667		Mortierella	genus	Fungi	Mucoromycota	Mortierellales.	Mortierellales	Mortierellaceae	Mortierella		1
motu5995		0.000803363	0.0148403		3	2		83.3333		Helotiales	order	Fungi	Ascomycota	Leotiomycetes	Helotiales				0
motu1148		0.000347005	0.0151575		1	5		82.2115		Dermateaceae	family	Fungi	Ascomycota	Leotiomycetes	Helotiales	Dermateaceae			0
motu3130		0.00126012	0.0141881		1	5		83.3333		Helotiaceae	family	Fungi	Ascomycota	Leotiomycetes	Helotiales	Helotiaceae			0
motu2916		0.00027318	0.0151937		2	2		84.8485		Hyaloscyphaceae	family	Fungi	Ascomycota	Leotiomycetes	Helotiales	Hyaloscyphaceae			0
motu578		0.0076236	0.00740974		14	8		83.5897		leotiomyceta	phylum	Fungi	Ascomycota						0
motu626		0.0106763	0.00414944		19	10		89.4737		Pseudeurotiaceae	genus	Fungi	Ascomycota	Leotiomycetes	NA.	Pseudeurotiaceae	NA.		1
motu427		0.00342989	0.011804		8	12		80.1075		Mortierella	genus	Fungi	Mucoromycota	Mortierellales.	Mortierellales	Mortierellaceae	Mortierella		1
motu3129		9.48857e-05	0.0153214		1	5		86.802		Hymenoscyphus sp	species	Fungi	Ascomycota	Leotiomycetes	Helotiales	Helotiaceae	Hymenoscyphus	Hymenoscyphus sp	1
motu577		0.00547865	0.00956792		17	16		82.2917		leotiomyceta	phylum	Fungi	Ascomycota						0
motu514		0.00161761	0.0135952		5	18		80.5668		Alternaria sp	species	Fungi	Ascomycota	Dothideomycetes	Pleosporales	Pleosporaceae	Alternaria	Alternaria sp	1
motu557		0.00408313	0.0109683		13	22		86.7403		Mortierella	genus	Fungi	Mucoromycota	Mortierellales.	Mortierellales	Mortierellaceae	Mortierella		1
motu1585		0.000597143	0.0146104		2	7		83.0846		Capnodiales	order	Fungi	Ascomycota	Dothideomycetes	Capnodiales				0
motu819		0.00180617	0.0133213		5	4		84.6535		Leotiomycetes	class	Fungi	Ascomycota	Leotiomycetes					0
motu2359		0.0117624	0.00275384		3	2		80.4469		Sporormiaceae	family	Fungi	Ascomycota	Dothideomycetes	Pleosporales	Sporormiaceae			0
motu2108		0.0006755	0.0144906		2	4		93.75		Rhinocladiella sp	species	Fungi	Ascomycota	Eurotiomycetes	Chaetothyriales	Herpotrichiellaceae	Rhinocladiella	Rhinocladiella sp	1
motu7444		0.000655225	0.0145099		2	10		84.0206		Alatospora	genus	Fungi	Ascomycota	Leotiomycetes	Helotiales	Leotiaceae	Alatospora		1
motu3169		0.0119788	0.00231658		5	4		90.9524		Penicillium	genus	Fungi	Ascomycota	Eurotiomycetes	Eurotiales	Aspergillaceae	Penicillium		1
motu412		0.0126012	0.0016509		1	1		90.2954		Athelopsis lembospora	species	Fungi	Basidiomycota	Agaricomycetes	Corticiales	Corticiaceae	Athelopsis	Athelopsis lembospora	1
motu6581		0.00016527	0.0147857		1	3		82.9268		Dikarya	kingdom	Fungi							0
motu2436		0.00146045	0.0133149		2	1		84.5411		Mortierella	genus	Fungi	Mucoromycota	Mortierellales.	Mortierellales	Mortierellaceae	Mortierella		1
motu1460		0.00177573	0.0128923		6	19		84.8837		Clonostachys sp	species	Fungi	Ascomycota	Sordariomycetes	Hypocreales	Bionectriaceae	Clonostachys	Clonostachys sp	1
motu920		0.00187301	0.0127876		4	16		85.6557		Boletales	order	Fungi	Basidiomycota	Agaricomycetes	Boletales				0
motu1629		0.00699973	0.00735021		8	5		80.7692		Myrmecridium	genus	Fungi	Ascomycota	Sordariomycetes	Myrmecridiales	Myrmecridiaceae	Myrmecridium		1
motu675		0.00486581	0.00960554		19	25		81.2183		leotiomyceta	phylum	Fungi	Ascomycota						0
motu3134		0.0133786	0.000431565		3	2		80.9278		Helotiales	order	Fungi	Ascomycota	Leotiomycetes	Helotiales				0
motu3333		0	0.0145879		0	2		84.6154		Clavaria	genus	Fungi	Basidiomycota	Agaricomycetes	Agaricales	Clavariaceae	Clavaria		1
motu1876		0.000717124	0.0137487		2	9		90.5941		Acarosporaceae	family	Fungi	Ascomycota	Lecanoromycetes	Acarosporales	Acarosporaceae			0
motu471		0.013212	0.000505523		22	2		82.4644		Pseudeurotiaceae	genus	Fungi	Ascomycota	Leotiomycetes	NA.	Pseudeurotiaceae	NA.		1
motu1235		0.00468589	0.00943302		10	5		82.4644		Verrucariaceae	family	Fungi	Ascomycota	Eurotiomycetes	Verrucariales	Verrucariaceae			0
motu1439		0.00640937	0.00758674		8	10		92.3077		Hymenoscyphus sp	species	Fungi	Ascomycota	Leotiomycetes	Helotiales	Helotiaceae	Hymenoscyphus	Hymenoscyphus sp	1
motu384		0.0132779	0.000289105		31	2		84.6154		Pyrenopeziza brassicae	species	Fungi	Ascomycota	Leotiomycetes	Helotiales	Dermateaceae	Pyrenopeziza	Pyrenopeziza brassicae	1
motu563		0.00748875	0.00635693		26	16		80.8081		Helotiales	order	Fungi	Ascomycota	Leotiomycetes	Helotiales				0
motu491		0.00447325	0.00948477		12	19		82.6531		Leotiomycetes	class	Fungi	Ascomycota	Leotiomycetes					0
motu790		0.00712282	0.00662169		25	15		84.6994		Mortierella	genus	Fungi	Mucoromycota	Mortierellales.	Mortierellales	Mortierellaceae	Mortierella		1
motu3091		0.00106102	0.0129417		3	3		88.5417		Helotiales	order	Fungi	Ascomycota	Leotiomycetes	Helotiales				0
motu584		0.0132342	0		4	0		81.0256		leotiomyceta	phylum	Fungi	Ascomycota						0
motu3014		0.00423256	0.00950169		9	8		80.4054		Dioszegia	genus	Fungi	Basidiomycota	Tremellomycetes	Tremellales	Bulleribasidiaceae	Dioszegia		1
motu7841		0.00026122	0.0135455		2	2		80.1932		Helminthosporium solani	species	Fungi	Ascomycota	Dothideomycetes	Pleosporales	Massarinaceae	Helminthosporium	Helminthosporium solani	1
motu1297		0.00635976	0.00695186		8	8		81.4516		Paraphoma fimeti	species	Fungi	Ascomycota	Dothideomycetes	Pleosporales	Phaeosphaeriaceae	Paraphoma	Paraphoma fimeti	1
motu3915		0.00444597	0.00891307		11	10		84.9462		Leucosporidium	genus	Fungi	Basidiomycota	Microbotryomycetes	Leucosporidiales	Leucosporidiaceae	Leucosporidium		1
motu1955		0.00707966	0.00610937		4	8		81.0256		Leotiomycetes	class	Fungi	Ascomycota	Leotiomycetes					0
motu8630		0	0.0135421		0	1		82.3529		Helotiales	order	Fungi	Ascomycota	Leotiomycetes	Helotiales				0
motu515		0.00754519	0.00551088		12	14		86.0825		Hyaloscyphaceae	family	Fungi	Ascomycota	Leotiomycetes	Helotiales	Hyaloscyphaceae			0
motu3366		0.00037925	0.0130922		2	3		82.1429		Pezizomycotina	phylum	Fungi	Ascomycota						0
motu1204		0.000116664	0.0133375		1	9		87.3077		Bradymyces	genus	Fungi	Ascomycota	Eurotiomycetes	Chaetothyriales	Trichomeriaceae	Bradymyces		1
motu2269		0.00435093	0.00881509		10	10		82.8877		Filobasidium	genus	Fungi	Basidiomycota	Tremellomycetes	Filobasidiales	Filobasidiaceae	Filobasidium		1
motu859		0.0115884	0.00112766		18	4		80.5263		Helotiales	order	Fungi	Ascomycota	Leotiomycetes	Helotiales				0
motu7323		0.00031503	0.0130626		1	2		90.2954		Athelopsis lembospora	species	Fungi	Basidiomycota	Agaricomycetes	Corticiales	Corticiaceae	Athelopsis	Athelopsis lembospora	1
motu1455		0.00114829	0.0121388		3	5		85.9903		Basidiobolus	genus	Fungi	Zoopagomycota	Basidiobolomycetes	Basidiobolales	Basidiobolaceae	Basidiobolus		1
motu2577		0.0061731	0.00680111		18	24		90.2703		Fusarium	genus	Fungi	Ascomycota	Sordariomycetes	Hypocreales	Nectriaceae	Fusarium		1
motu1965		0.00213301	0.0110324		5	6		88.5417		Helotiales	order	Fungi	Ascomycota	Leotiomycetes	Helotiales				0
motu2459		0.00105233	0.0121389		6	17		87.0968		Fusarium sp	species	Fungi	Ascomycota	Sordariomycetes	Hypocreales	Nectriaceae	Fusarium	Fusarium sp	1
motu663		0.00193562	0.0111504		8	14		83.8542		leotiomyceta	phylum	Fungi	Ascomycota						0
motu3558		0.000941599	0.0122019		2	4		80.8511		Dothideomycetes	class	Fungi	Ascomycota	Dothideomycetes					0
motu5397		0.00140874	0.0116887		2	7		82.7586		Preussia polymorpha	species	Fungi	Ascomycota	Dothideomycetes	Pleosporales	Sporormiaceae	Preussia	Preussia polymorpha	1
motu3728		0.0119798	0.000464346		6	2		84.9765		Penicillium sp	species	Fungi	Ascomycota	Eurotiomycetes	Eurotiales	Aspergillaceae	Penicillium	Penicillium sp	1
motu1783		0.000292232	0.0127456		2	1		85.5072		Sebacina	genus	Fungi	Basidiomycota	Agaricomycetes	Sebacinales	Sebacinaceae	Sebacina		1
motu977		0.00302091	0.00969418		10	27		90.7609		Fusarium sp	species	Fungi	Ascomycota	Sordariomycetes	Hypocreales	Nectriaceae	Fusarium	Fusarium sp	1
motu1009		0.00894725	0.00339964		2	2		82.5532		Umbelopsis	genus	Fungi	Mucoromycota	Umbelopsidales.	Umbelopsidales	Umbelopsidaceae	Umbelopsis		1
motu1194		0.00660808	0.00585749		19	17		81.9767		Hypocreales	order	Fungi	Ascomycota	Sordariomycetes	Hypocreales				0
motu552		0.00376921	0.00882847		11	11		82.9016		leotiomyceta	phylum	Fungi	Ascomycota						0
motu289		0.000736385	0.0120183		4	4		84.8485		Leotiomycetes	class	Fungi	Ascomycota	Leotiomycetes					0
motu1622		0.00476289	0.00770018		8	13		80.7175		Dothideomycetes	class	Fungi	Ascomycota	Dothideomycetes					0
motu3686		0.00562026	0.00674959		3	4		80.3922		Mollisia dextrinospora	species	Fungi	Ascomycota	Leotiomycetes	Helotiales	Dermateaceae	Mollisia	Mollisia dextrinospora	1
motu1173		0.00195576	0.0105457		6	10		80.1932		Lasiosphaeriaceae	family	Fungi	Ascomycota	Sordariomycetes	Sordariales	Lasiosphaeriaceae			0
motu1690		0.0112611	0.000650044		3	3		83.6842		leotiomyceta	phylum	Fungi	Ascomycota						0
motu718		0.00631722	0.00586686		14	6		83.9378		leotiomyceta	phylum	Fungi	Ascomycota						0
motu1448		0.0015813	0.0108047		6	3		80.0995		Pseudonectria sp	species	Fungi	Ascomycota	Sordariomycetes	Hypocreales	Nectriaceae	Pseudonectria	Pseudonectria sp	1
motu617		0.00356565	0.00868815		13	19		84.8958		Helotiales	order	Fungi	Ascomycota	Leotiomycetes	Helotiales				0
motu1132		0.00227958	0.0100411		5	6		84.322		Chaetothyriales	order	Fungi	Ascomycota	Eurotiomycetes	Chaetothyriales				0
motu228		0.0109225	0.000868466		3	2		80.663		Sporormiaceae	family	Fungi	Ascomycota	Dothideomycetes	Pleosporales	Sporormiaceae			0
motu3564		0	0.0124316		0	2		90.9774		Clitopilus hobsonii	species	Fungi	Basidiomycota	Agaricomycetes	Agaricales	Entolomataceae	Clitopilus	Clitopilus hobsonii	1
motu6604		0.0106323	0.0011192		2	5		80.9524		Leptosphaeria	genus	Fungi	Ascomycota	Dothideomycetes	Pleosporales	Leptosphaeriaceae	Leptosphaeria		1
motu2757		0.00165737	0.0106052		6	16		83.1633		Pseudonectria sp	species	Fungi	Ascomycota	Sordariomycetes	Hypocreales	Nectriaceae	Pseudonectria	Pseudonectria sp	1
motu3802		0.0080582	0.0037682		3	3		80.8219		Ceratobasidiaceae	family	Fungi	Basidiomycota	Agaricomycetes	Cantharellales	Ceratobasidiaceae			0
motu7572		0.000125606	0.0121606		1	5		84.058		Dermateaceae	family	Fungi	Ascomycota	Leotiomycetes	Helotiales	Dermateaceae			0
motu926		0.000234709	0.0119022		1	7		91.7431		Rhinocladiella sp	species	Fungi	Ascomycota	Eurotiomycetes	Chaetothyriales	Herpotrichiellaceae	Rhinocladiella	Rhinocladiella sp	1
motu3784		0.00864682	0.00295781		5	1		83.4081		leotiomyceta	phylum	Fungi	Ascomycota						0
motu1264		0.00428575	0.00749986		12	14		83.9623		Geastraceae	family	Fungi	Basidiomycota	Agaricomycetes	Geastrales	Geastraceae			0
motu1732		0.00217567	0.00973165		7	22		86.2637		Fusarium	genus	Fungi	Ascomycota	Sordariomycetes	Hypocreales	Nectriaceae	Fusarium		1
motu3870		8.94182e-05	0.0119054		1	4		88.8372		Leptosphaeriaceae	family	Fungi	Ascomycota	Dothideomycetes	Pleosporales	Leptosphaeriaceae			0
motu470		0.00318381	0.00862324		12	13		80.6122		leotiomyceta	phylum	Fungi	Ascomycota						0
motu2948		0.00208588	0.00953873		3	3		81.9512		Pleosporineae	order	Fungi	Ascomycota	Dothideomycetes	Pleosporales				0
motu3687		0.00620308	0.00516227		5	8		90.7767		Penicillium	genus	Fungi	Ascomycota	Eurotiomycetes	Eurotiales	Aspergillaceae	Penicillium		1
motu467		0.0030272	0.00852449		10	23		82.0513		leotiomyceta	phylum	Fungi	Ascomycota						0
motu8956		0.000115464	0.0115834		1	1		81.3187		Aspicilia	genus	Fungi	Ascomycota	Lecanoromycetes	Pertusariales	Megasporaceae	Aspicilia		1
motu1542		0	0.0115834		0	1		81.4634		Trapeliaceae	family	Fungi	Ascomycota	Lecanoromycetes	Trapeliales	Trapeliaceae			0
motu837		0.00574611	0.00544919		10	9		94.1176		Neurospora terricola	species	Fungi	Ascomycota	Sordariomycetes	Sordariales	Sordariaceae	Neurospora	Neurospora terricola	1
motu8945		0.0103157	0.000598256		2	1		88.8325		Alatospora sp	species	Fungi	Ascomycota	Leotiomycetes	Helotiales	Leotiaceae	Alatospora	Alatospora sp	1
motu783		0.00781661	0.0031793		27	12		83.0601		Fusarium	genus	Fungi	Ascomycota	Sordariomycetes	Hypocreales	Nectriaceae	Fusarium		1
motu725		0.00692639	0.00404378		18	9		83.4197		leotiomyceta	phylum	Fungi	Ascomycota						0
motu629		0.00382061	0.0073239		5	8		82.3788		Sebacina sp	species	Fungi	Basidiomycota	Agaricomycetes	Sebacinales	Sebacinaceae	Sebacina	Sebacina sp	1
motu9303		0.010692	0		1	0		83.8428		Bilimbia	genus	Fungi	Ascomycota	Lecanoromycetes	Lecanorales	Ramalinaceae	Bilimbia		1
motu1724		0.00440168	0.0066536		8	9		84.6154		Mortierella	genus	Fungi	Mucoromycota	Mortierellales.	Mortierellales	Mortierellaceae	Mortierella		1
motu750		0.000632191	0.0105648		2	4		82.5893		Capronia sp	species	Fungi	Ascomycota	Eurotiomycetes	Chaetothyriales	Herpotrichiellaceae	Capronia	Capronia sp	1
motu5898		0.00136931	0.00977363		4	9		86.2661		Chaetothyriales	order	Fungi	Ascomycota	Eurotiomycetes	Chaetothyriales				0
motu1452		0.00994456	0.000672745		3	2		82.8194		Ceratobasidium sp	species	Fungi	Basidiomycota	Agaricomycetes	Cantharellales	Ceratobasidiaceae	Ceratobasidium	Ceratobasidium sp	1
motu3057		0	0.0111436		0	1		83.4081		Capronia sp	species	Fungi	Ascomycota	Eurotiomycetes	Chaetothyriales	Herpotrichiellaceae	Capronia	Capronia sp	1
motu986		0.00321678	0.00773333		13	13		83.7563		Leotiomycetes	class	Fungi	Ascomycota	Leotiomycetes					0
motu1551		0.0105122	0		1	0		81.2207		Clavariaceae	family	Fungi	Basidiomycota	Agaricomycetes	Agaricales	Clavariaceae			0
motu6981		0.00399114	0.00681166		3	1		86.1878		Lophiostomataceae	family	Fungi	Ascomycota	Dothideomycetes	Pleosporales	Lophiostomataceae			0
motu437		0.00620533	0.00445844		16	14		83.8542		leotiomyceta	phylum	Fungi	Ascomycota						0
motu452		0.00427413	0.00636573		15	14		83.0769		leotiomyceta	phylum	Fungi	Ascomycota						0
motu1699		0.00137203	0.00937222		2	4		85.4167		Hyaloscyphaceae	family	Fungi	Ascomycota	Leotiomycetes	Helotiales	Hyaloscyphaceae			0
motu1573		8.94182e-05	0.0107266		1	3		85.1485		Clonostachys sp	species	Fungi	Ascomycota	Sordariomycetes	Hypocreales	Bionectriaceae	Clonostachys	Clonostachys sp	1
motu2804		0.00501114	0.00548722		13	16		87.4286		Clonostachys sp	species	Fungi	Ascomycota	Sordariomycetes	Hypocreales	Bionectriaceae	Clonostachys	Clonostachys sp	1
motu558		0.0055793	0.00472973		12	13		80.3279		Dothideomycetes	class	Fungi	Ascomycota	Dothideomycetes					0
motu442		0.00666006	0.00344513		23	10		84.4765		Pyrenopeziza brassicae	species	Fungi	Ascomycota	Leotiomycetes	Helotiales	Dermateaceae	Pyrenopeziza	Pyrenopeziza brassicae	1
motu1657		0.000360166	0.0101088		1	3		83.6364		Pyrenopeziza brassicae	species	Fungi	Ascomycota	Leotiomycetes	Helotiales	Dermateaceae	Pyrenopeziza	Pyrenopeziza brassicae	1
motu3800		0	0.0104516		0	9		84.3602		Lophium mytilinum	species	Fungi	Ascomycota	Dothideomycetes	Mytilinidiales	Mytilinidiaceae	Lophium	Lophium mytilinum	1
motu771		0.00908429	0.000718236		11	1		84.6154		Pyrenopeziza brassicae	species	Fungi	Ascomycota	Leotiomycetes	Helotiales	Dermateaceae	Pyrenopeziza	Pyrenopeziza brassicae	1
motu779		0.00174032	0.00845733		6	12		81.9095		Helotiaceae	family	Fungi	Ascomycota	Leotiomycetes	Helotiales	Helotiaceae			0
motu8536		0.00924918	0.00042808		8	1		80.597		Cryptococcus sp	species	Fungi	Basidiomycota	Tremellomycetes	Filobasidiales	Filobasidiaceae	Cryptococcus	Cryptococcus sp	1
motu2534		0.00609801	0.00369256		4	5		89.0052		Neofabraea sp	species	Fungi	Ascomycota	Leotiomycetes	Helotiales	Dermateaceae	Neofabraea	Neofabraea sp	1
motu261		0.00412439	0.00574689		3	6		84.1837		Leotiomycetes	class	Fungi	Ascomycota	Leotiomycetes					0
motu895		0.00619193	0.00353248		18	8		82.0106		Mortierella	genus	Fungi	Mucoromycota	Mortierellales.	Mortierellales	Mortierellaceae	Mortierella		1
motu2752		0.00681242	0.00281532		14	9		83.1579		Mortierella	genus	Fungi	Mucoromycota	Mortierellales.	Mortierellales	Mortierellaceae	Mortierella		1
motu3016		0.00573411	0.00385704		4	3		80.6667		Dioszegia	genus	Fungi	Basidiomycota	Tremellomycetes	Tremellales	Bulleribasidiaceae	Dioszegia		1
motu809		0.00769823	0.001651		1	3		85.0394		Peltigera	genus	Fungi	Ascomycota	Lecanoromycetes	Peltigerales	Peltigeraceae	Peltigera		1
motu1991		0.00919414	0		3	0		81.9444		Ceratobasidium sp	species	Fungi	Basidiomycota	Agaricomycetes	Cantharellales	Ceratobasidiaceae	Ceratobasidium	Ceratobasidium sp	1
motu4138		0.00641519	0.00291552		1	2		83.3333		leotiomyceta	phylum	Fungi	Ascomycota						0
motu3637		0	0.00969277		0	5		81.7734		Xylariales	order	Fungi	Ascomycota	Sordariomycetes	Xylariales				0
motu1865		0.00681507	0.00245158		17	11		84.0426		Mortierella	genus	Fungi	Mucoromycota	Mortierellales.	Mortierellales	Mortierellaceae	Mortierella		1
motu3948		0.00142248	0.00816045		4	7		80.9524		Mortierella globulifera	species	Fungi	Mucoromycota	Mortierellales.	Mortierellales	Mortierellaceae	Mortierella	Mortierella globulifera	1
motu1534		0.000105209	0.00949466		1	5		86.385		Cladophialophora sp	species	Fungi	Ascomycota	Eurotiomycetes	Chaetothyriales	Herpotrichiellaceae	Cladophialophora	Cladophialophora sp	1
motu2468		0.00904374	0		1	0		92.3497		Fusarium sp	species	Fungi	Ascomycota	Sordariomycetes	Hypocreales	Nectriaceae	Fusarium	Fusarium sp	1
motu1568		0.00707636	0.00201193		11	6		88.4615		Taphrina	genus	Fungi	Ascomycota	Taphrinomycetes	Taphrinales	Taphrinaceae	Taphrina		1
motu1138		0.0039641	0.00525561		17	20		82.7751		Mortierella	genus	Fungi	Mucoromycota	Mortierellales.	Mortierellales	Mortierellaceae	Mortierella		1
motu858		0.00583785	0.00324384		19	12		82.8283		Leotiomycetes	class	Fungi	Ascomycota	Leotiomycetes					0
motu1139		0.00574357	0.00331909		10	8		86.7021		Fusarium sp	species	Fungi	Ascomycota	Sordariomycetes	Hypocreales	Nectriaceae	Fusarium	Fusarium sp	1
motu721		0.000426507	0.00890013		2	3		85.9223		Mortierella	genus	Fungi	Mucoromycota	Mortierellales.	Mortierellales	Mortierellaceae	Mortierella		1
motu2672		0.00525477	0.00365705		4	3		84.5304		Mortierella	genus	Fungi	Mucoromycota	Mortierellales.	Mortierellales	Mortierellaceae	Mortierella		1
motu1515		0.00322122	0.00578399		6	7		88.835		Penicillium	genus	Fungi	Ascomycota	Eurotiomycetes	Eurotiales	Aspergillaceae	Penicillium		1
motu686		0.00602522	0.00281255		8	8		86.5672		Hymenoscyphus sp	species	Fungi	Ascomycota	Leotiomycetes	Helotiales	Helotiaceae	Hymenoscyphus	Hymenoscyphus sp	1
motu1739		0.000952178	0.00811683		6	13		83.9572		Fusarium	genus	Fungi	Ascomycota	Sordariomycetes	Hypocreales	Nectriaceae	Fusarium		1
motu1564		0.00550983	0.00321658		17	10		81.2834		Fusarium	genus	Fungi	Ascomycota	Sordariomycetes	Hypocreales	Nectriaceae	Fusarium		1
motu2479		0.00270141	0.00616591		2	13		84.9462		Fusarium	genus	Fungi	Ascomycota	Sordariomycetes	Hypocreales	Nectriaceae	Fusarium		1
motu8347		0.00785958	0.000687793		1	1		86.7925		Geomyces sp	species	Fungi	Ascomycota	Leotiomycetes	Pseudeurotiaceae.	Pseudeurotiaceae	Geomyces	Geomyces sp	1
motu1362		0.00849572	0		3	0		82.3834		leotiomyceta	phylum	Fungi	Ascomycota						0
motu844		0	0.00899285		0	3		82.5641		leotiomyceta	phylum	Fungi	Ascomycota						0
motu4136		0.000160557	0.00880642		2	3		86.4583		Hyaloscyphaceae	family	Fungi	Ascomycota	Leotiomycetes	Helotiales	Hyaloscyphaceae			0
motu1689		0.00114732	0.00761705		6	12		81.8653		leotiomyceta	phylum	Fungi	Ascomycota						0
motu1203		0.00414832	0.00442062		10	7		81		Pseudonectria sp	species	Fungi	Ascomycota	Sordariomycetes	Hypocreales	Nectriaceae	Pseudonectria	Pseudonectria sp	1
motu782		0.00541073	0.00306772		20	12		89.7297		Fusarium	genus	Fungi	Ascomycota	Sordariomycetes	Hypocreales	Nectriaceae	Fusarium		1
motu3371		0.00115816	0.00751532		3	8		82.1053		Podospora	genus	Fungi	Ascomycota	Sordariomycetes	Sordariales	Lasiosphaeriaceae	Podospora		1
motu519		0.00449362	0.00395594		11	8		83.5052		leotiomyceta	phylum	Fungi	Ascomycota						0
motu1524		0.000125606	0.00857307		1	9		87.7934		Cladophialophora sp	species	Fungi	Ascomycota	Eurotiomycetes	Chaetothyriales	Herpotrichiellaceae	Cladophialophora	Cladophialophora sp	1
motu3457		0.00087811	0.00769772		2	7		87.5862		Powellomyces sp	species	Fungi	Chytridiomycota	Chytridiomycetes	Spizellomycetales	Powellomycetaceae	Powellomyces	Powellomyces sp	1
motu4242		0.00104199	0.00750311		2	2		86.5546		Chaetothyriales	order	Fungi	Ascomycota	Eurotiomycetes	Chaetothyriales				0
motu3367		0.00354311	0.0048312		2	4		85.1282		Tolypocladium	genus	Fungi	Ascomycota	Sordariomycetes	Hypocreales	Ophiocordycipitaceae	Tolypocladium		1
motu7883		0	0.00847907		0	1		81.8628		Mycosphaerellaceae	family	Fungi	Ascomycota	Dothideomycetes	Capnodiales	Mycosphaerellaceae			0
motu6983		0.000280018	0.00814966		1	2		87.2928		Lophiostomataceae	family	Fungi	Ascomycota	Dothideomycetes	Pleosporales	Lophiostomataceae			0
motu1756		0	0.00842118		0	3		83.3333		leotiomyceta	phylum	Fungi	Ascomycota						0
motu473		0.00770593	0.00021404		3	1		89.2857		Hymenoscyphus sp	species	Fungi	Ascomycota	Leotiomycetes	Helotiales	Helotiaceae	Hymenoscyphus	Hymenoscyphus sp	1
motu2003		0.00123799	0.00703622		2	9		80.2083		Mycosphaerellaceae	family	Fungi	Ascomycota	Dothideomycetes	Capnodiales	Mycosphaerellaceae			0
motu618		0.000633265	0.00764884		3	8		80.597		Helotiaceae	family	Fungi	Ascomycota	Leotiomycetes	Helotiales	Helotiaceae			0
motu2018		0.000230928	0.00798493		1	9		84.153		Preussia complex	family	Fungi	Ascomycota	Dothideomycetes	Pleosporales	Sporormiaceae			0
motu3386		0.00694363	0.000859784		3	1		80.4167		Cyphellophora	genus	Fungi	Ascomycota	Eurotiomycetes	Chaetothyriales	Cyphellophoraceae	Cyphellophora		1
motu4659		0	0.00817446		0	4		82.4742		Helotiales	order	Fungi	Ascomycota	Leotiomycetes	Helotiales				0
motu8590		0.00771069	0		1	0		91.1917		Ramariopsis sp	species	Fungi	Basidiomycota	Agaricomycetes	Agaricales	Clavariaceae	Ramariopsis	Ramariopsis sp	1
motu3365		0.00665407	0.00110678		4	3		81.6964		Capronia sp	species	Fungi	Ascomycota	Eurotiomycetes	Chaetothyriales	Herpotrichiellaceae	Capronia	Capronia sp	1
motu1205		0.00295183	0.00501356		2	6		80.0995		Cladophialophora sp	species	Fungi	Ascomycota	Eurotiomycetes	Chaetothyriales	Herpotrichiellaceae	Cladophialophora	Cladophialophora sp	1
motu2420		0.00670939	0.00103121		4	3		84.8958		Helotiales	order	Fungi	Ascomycota	Leotiomycetes	Helotiales				0
motu862		0.00260283	0.00533148		9	20		80.8081		leotiomyceta	phylum	Fungi	Ascomycota						0
motu2185		0.00747318	0.000103928		3	1		81.7259		Hypocreales	order	Fungi	Ascomycota	Sordariomycetes	Hypocreales				0
motu2631		0.0024279	0.00536581		9	8		82.1839		Sporormiaceae	family	Fungi	Ascomycota	Dothideomycetes	Pleosporales	Sporormiaceae			0
motu7542		0.000855359	0.00698094		1	3		84.1667		Chaetothyriales	order	Fungi	Ascomycota	Eurotiomycetes	Chaetothyriales				0
motu1502		0.00692063	0.000547357		5	2		81.5451		Ceratobasidiaceae	family	Fungi	Basidiomycota	Agaricomycetes	Cantharellales	Ceratobasidiaceae			0
motu2078		0.00270203	0.00501303		6	12		88.843		Suillus	genus	Fungi	Basidiomycota	Agaricomycetes	Boletales	Suillaceae	Suillus		1
motu2808		0.00228553	0.00542669		5	11		84.7953		Clonostachys sp	species	Fungi	Ascomycota	Sordariomycetes	Hypocreales	Bionectriaceae	Clonostachys	Clonostachys sp	1
motu613		0.00203428	0.00561412		5	11		80.7971		Pyrenopeziza brassicae	species	Fungi	Ascomycota	Leotiomycetes	Helotiales	Dermateaceae	Pyrenopeziza	Pyrenopeziza brassicae	1
motu1308		0.000515158	0.00722237		3	7		86.8613		Pyrenopeziza brassicae	species	Fungi	Ascomycota	Leotiomycetes	Helotiales	Dermateaceae	Pyrenopeziza	Pyrenopeziza brassicae	1
motu1693		0	0.00768456		0	2		84.9741		Helotiales	order	Fungi	Ascomycota	Leotiomycetes	Helotiales				0
motu9277		0.00304578	0.00445068		3	10		84.375		Mollisia dextrinospora	species	Fungi	Ascomycota	Leotiomycetes	Helotiales	Dermateaceae	Mollisia	Mollisia dextrinospora	1
motu976		0.00390892	0.00353469		15	8		89.6739		Fusarium	genus	Fungi	Ascomycota	Sordariomycetes	Hypocreales	Nectriaceae	Fusarium		1
motu846		0.00510396	0.0022411		6	4		86.5285		Hyaloscyphaceae	family	Fungi	Ascomycota	Leotiomycetes	Helotiales	Hyaloscyphaceae			0
motu5434		0	0.00761637		0	2		82.8283		Hyaloscyphaceae	family	Fungi	Ascomycota	Leotiomycetes	Helotiales	Hyaloscyphaceae			0
motu8213		0	0.0075671		0	6		81.8182		Preussia polymorpha	species	Fungi	Ascomycota	Dothideomycetes	Pleosporales	Sporormiaceae	Preussia	Preussia polymorpha	1
motu3018		0.00112031	0.00637894		2	6		88.3249		Hymenoscyphus sp	species	Fungi	Ascomycota	Leotiomycetes	Helotiales	Helotiaceae	Hymenoscyphus	Hymenoscyphus sp	1
motu1881		0.00145375	0.00600125		6	10		87.6471		Clonostachys sp	species	Fungi	Ascomycota	Sordariomycetes	Hypocreales	Bionectriaceae	Clonostachys	Clonostachys sp	1
motu3205		0.00579877	0.00133269		11	2		83.1522		Leucosporidium	genus	Fungi	Basidiomycota	Microbotryomycetes	Leucosporidiales	Leucosporidiaceae	Leucosporidium		1
motu1794		0.0035803	0.00367631		16	13		83.7838		Fusarium	genus	Fungi	Ascomycota	Sordariomycetes	Hypocreales	Nectriaceae	Fusarium		1
motu1924		0.00415917	0.00306262		11	6		85.0575		Clonostachys sp	species	Fungi	Ascomycota	Sordariomycetes	Hypocreales	Bionectriaceae	Clonostachys	Clonostachys sp	1
motu7776		0	0.00736958		0	2		81.1765		Verrucariaceae	family	Fungi	Ascomycota	Eurotiomycetes	Verrucariales	Verrucariaceae			0
motu2040		0.00318375	0.00398627		3	6		86.4865		Phaeosphaeria pleurospora	species	Fungi	Ascomycota	Dothideomycetes	Pleosporales	Phaeosphaeriaceae	Phaeosphaeria	Phaeosphaeria pleurospora	1
motu1422		0.00329195	0.00385728		4	1		82.0652		Dothideomycetes	class	Fungi	Ascomycota	Dothideomycetes					0
motu1385		0.00213242	0.00503093		10	9		81.4433		leotiomyceta	phylum	Fungi	Ascomycota						0
motu6198		0.00687869	0		1	0		83.3333		Dioszegia	genus	Fungi	Basidiomycota	Tremellomycetes	Tremellales	Bulleribasidiaceae	Dioszegia		1
motu2555		0.000329413	0.00691746		1	4		80.791		leotiomyceta	phylum	Fungi	Ascomycota						0
motu3062		0.000843731	0.00636605		3	20		91.1111		Lycoperdaceae	family	Fungi	Basidiomycota	Agaricomycetes	Agaricales	Lycoperdaceae			0
motu3822		0.00121885	0.00595941		2	6		81.7204		Capnodiales	order	Fungi	Ascomycota	Dothideomycetes	Capnodiales				0
motu785		0.00014748	0.00707606		1	7		82.7586		leotiomyceta	phylum	Fungi	Ascomycota						0
motu7480		0	0.00720876		0	5		80.402		Naganishia	genus	Fungi	Basidiomycota	Tremellomycetes	Filobasidiales	Filobasidiaceae	Naganishia		1
motu8228		0.00581613	0.00103903		5	3		86.9318		Aspergillus	genus	Fungi	Ascomycota	Eurotiomycetes	Eurotiales	Aspergillaceae	Aspergillus		1
motu983		0.000568831	0.00658774		3	15		81.9095		Leotiomycetes	class	Fungi	Ascomycota	Leotiomycetes					0
motu881		0.00219406	0.00483979		6	12		85.5491		Clonostachys sp	species	Fungi	Ascomycota	Sordariomycetes	Hypocreales	Bionectriaceae	Clonostachys	Clonostachys sp	1
motu6795		0	0.00711979		0	8		81.6832		Rachicladosporium antarcticum	species	Fungi	Ascomycota	Dothideomycetes	Capnodiales	Cladosporiaceae	Rachicladosporium	Rachicladosporium antarcticum	1
motu2217		0.00537576	0.00141044		4	3		86.385		Geomyces sp	species	Fungi	Ascomycota	Leotiomycetes	Pseudeurotiaceae.	Pseudeurotiaceae	Geomyces	Geomyces sp	1
motu6623		0.000132781	0.00696003		1	4		81.9588		leotiomyceta	phylum	Fungi	Ascomycota						0
motu3579		0.000661456	0.00639272		3	6		85		Preussia	genus	Fungi	Ascomycota	Dothideomycetes	Pleosporales	Sporormiaceae	Preussia		1
motu2802		0.000858	0.00616639		4	5		88.4817		Naganishia albida	species	Fungi	Basidiomycota	Tremellomycetes	Filobasidiales	Filobasidiaceae	Naganishia	Naganishia albida	1
motu1334		0.00553666	0.00115707		3	3		87.5		Hyaloscyphaceae	family	Fungi	Ascomycota	Leotiomycetes	Helotiales	Hyaloscyphaceae			0
motu431		0.00662303	0		1	0		87.5		Thelephoraceae	family	Fungi	Basidiomycota	Agaricomycetes	Thelephorales	Thelephoraceae			0
motu948		0.000489295	0.00645915		2	13		83.8828		Pyrenopeziza brassicae	species	Fungi	Ascomycota	Leotiomycetes	Helotiales	Dermateaceae	Pyrenopeziza	Pyrenopeziza brassicae	1
motu1687		0.000147089	0.00674722		1	1		81.1966		Pleosporaceae	family	Fungi	Ascomycota	Dothideomycetes	Pleosporales	Pleosporaceae			0
motu3228		0	0.00688924		0	1		84.5771		Auricularia sp	species	Fungi	Basidiomycota	Agaricomycetes	Auriculariales	Auriculariaceae	Auricularia	Auricularia sp	1
motu6110		0.000729367	0.00611173		3	2		88.8325		Hymenoscyphus sp	species	Fungi	Ascomycota	Leotiomycetes	Helotiales	Helotiaceae	Hymenoscyphus	Hymenoscyphus sp	1
motu2949		0.00159416	0.00518411		6	8		81.3726		Pleosporineae	order	Fungi	Ascomycota	Dothideomycetes	Pleosporales				0
motu2072		0.0021713	0.00456137		5	11		90.2439		Suillus sp	species	Fungi	Basidiomycota	Agaricomycetes	Boletales	Suillaceae	Suillus	Suillus sp	1
motu1119		0.00432026	0.00226297		8	8		84.456		Helotiales	order	Fungi	Ascomycota	Leotiomycetes	Helotiales				0
motu7499		0.00128304	0.00545669		1	5		89.8305		Didymella sp	species	Fungi	Ascomycota	Dothideomycetes	Pleosporales	Didymellaceae	Didymella	Didymella sp	1
motu378		0.00258053	0.00407338		8	10		92.3858		Cortinarius sp	species	Fungi	Basidiomycota	Agaricomycetes	Agaricales	Cortinariaceae	Cortinarius	Cortinarius sp	1
motu2136		0.00355512	0.00303475		6	9		93.8967		Geastrum fimbriatum	species	Fungi	Basidiomycota	Agaricomycetes	Geastrales	Geastraceae	Geastrum	Geastrum fimbriatum	1
motu8900		0	0.00675363		0	6		89.1509		Eurotiales	order	Fungi	Ascomycota	Eurotiomycetes	Eurotiales				0
motu989		0.00637827	0		5	0		80.8612		Hypocreales	order	Fungi	Ascomycota	Sordariomycetes	Hypocreales				0
motu3291		0.00463029	0.00184863		3	1		81.2749		Ceratobasidiaceae	family	Fungi	Basidiomycota	Agaricomycetes	Cantharellales	Ceratobasidiaceae			0
motu2483		0.00385721	0.00260367		17	10		92.3913		Fusarium sp	species	Fungi	Ascomycota	Sordariomycetes	Hypocreales	Nectriaceae	Fusarium	Fusarium sp	1
motu2674		0.00159085	0.00498646		6	13		82.9787		Mortierella	genus	Fungi	Mucoromycota	Mortierellales.	Mortierellales	Mortierellaceae	Mortierella		1
motu2033		0.000349993	0.00629559		1	5		82.5871		Rachicladosporium antarcticum	species	Fungi	Ascomycota	Dothideomycetes	Capnodiales	Cladosporiaceae	Rachicladosporium	Rachicladosporium antarcticum	1
motu960		0.00504625	0.00131199		16	4		80.402		Helotiales	order	Fungi	Ascomycota	Leotiomycetes	Helotiales				0
motu2213		0.00551417	0.000763075		3	1		84.1584		Acarosporaceae	family	Fungi	Ascomycota	Lecanoromycetes	Acarosporales	Acarosporaceae			0
motu720		0.00378469	0.00258629		18	10		80.9278		leotiomyceta	phylum	Fungi	Ascomycota						0
motu668		0.00328597	0.003109		10	8		83.9378		leotiomyceta	phylum	Fungi	Ascomycota						0
motu1540		0.00172442	0.00475605		5	14		86.3071		Boletales	order	Fungi	Basidiomycota	Agaricomycetes	Boletales				0
motu562		0.00383715	0.00250903		10	6		88.0952		Pseudeurotiaceae	genus	Fungi	Ascomycota	Leotiomycetes	NA.	Pseudeurotiaceae	NA.		1
motu671		0.00399033	0.0023422		13	9		82.3529		Mortierella	genus	Fungi	Mucoromycota	Mortierellales.	Mortierellales	Mortierellaceae	Mortierella		1
motu579		0.00377534	0.00254252		13	10		84.9741		Helotiales	order	Fungi	Ascomycota	Leotiomycetes	Helotiales				0
motu1837		0.00599816	0.00015533		2	1		87.7095		Mortierella sarnyensis	species	Fungi	Mucoromycota	Mortierellales.	Mortierellales	Mortierellaceae	Mortierella	Mortierella sarnyensis	1
motu880		0.0028738	0.00344708		5	3		84.5745		Phoma sp	species	Fungi	Ascomycota	Dothideomycetes	Pleosporales	Didymellaceae	Phoma	Phoma sp	1
motu1145		0.00104142	0.00537312		4	10		82.4121		Helotiaceae	family	Fungi	Ascomycota	Leotiomycetes	Helotiales	Helotiaceae			0
motu861		0.00323784	0.00304507		5	11		80.226		leotiomyceta	phylum	Fungi	Ascomycota						0
motu722		0.00132692	0.00506119		7	10		81.3084		Mortierella	genus	Fungi	Mucoromycota	Mortierellales.	Mortierellales	Mortierellaceae	Mortierella		1
motu864		0.000236409	0.00621458		2	8		81.6326		leotiomyceta	phylum	Fungi	Ascomycota						0
motu615		0.00408851	0.00212832		7	7		81.9588		leotiomyceta	phylum	Fungi	Ascomycota						0
motu2641		0.000373848	0.00605335		2	7		81.0345		leotiomyceta	phylum	Fungi	Ascomycota						0
motu2610		0.00504196	0.00110896		13	3		85.4167		Cladosporium	genus	Fungi	Ascomycota	Dothideomycetes	Capnodiales	Cladosporiaceae	Cladosporium		1
motu8462		0.00214606	0.00417242		2	5		92.8571		Tricholomataceae	family	Fungi	Basidiomycota	Agaricomycetes	Agaricales	Tricholomataceae			0
motu2671		0.00253893	0.00373872		9	12		83.4225		Mortierella	genus	Fungi	Mucoromycota	Mortierellales.	Mortierellales	Mortierellaceae	Mortierella		1
motu966		0.000950896	0.00541937		3	10		81.3131		Helotiales	order	Fungi	Ascomycota	Leotiomycetes	Helotiales				0
motu580		0.001832	0.00444382		7	13		86.3874		Hyaloscyphaceae	family	Fungi	Ascomycota	Leotiomycetes	Helotiales	Hyaloscyphaceae			0
motu3631		0	0.00637259		0	2		80.5		Helotiales	order	Fungi	Ascomycota	Leotiomycetes	Helotiales				0
motu1469		0.00441604	0.0016604		3	2		91.0156		Hygrocybe conica	species	Fungi	Basidiomycota	Agaricomycetes	Agaricales	Hygrophoraceae	Hygrocybe	Hygrocybe conica	1
motu6349		0.000910094	0.00531652		1	1		82.4121		Cladophialophora sp	species	Fungi	Ascomycota	Eurotiomycetes	Chaetothyriales	Herpotrichiellaceae	Cladophialophora	Cladophialophora sp	1
motu6735		0.00112894	0.00506445		2	1		82.1839		Hypocreales	order	Fungi	Ascomycota	Sordariomycetes	Hypocreales				0
motu8802		0.0032761	0.00277282		6	4		83.8095		Taphrina	genus	Fungi	Ascomycota	Taphrinomycetes	Taphrinales	Taphrinaceae	Taphrina		1
motu2863		0.000615242	0.00556667		4	8		80.198		Clonostachys sp	species	Fungi	Ascomycota	Sordariomycetes	Hypocreales	Bionectriaceae	Clonostachys	Clonostachys sp	1
motu3187		0.00243671	0.00362426		2	4		82.1256		Verrucariaceae	family	Fungi	Ascomycota	Eurotiomycetes	Verrucariales	Verrucariaceae			0
motu1151		0.00435277	0.00159344		11	5		83.2512		Mortierella	genus	Fungi	Mucoromycota	Mortierellales.	Mortierellales	Mortierellaceae	Mortierella		1
motu1004		0.00101691	0.00512046		5	10		87.7778		Mortierella sarnyensis	species	Fungi	Mucoromycota	Mortierellales.	Mortierellales	Mortierellaceae	Mortierella	Mortierella sarnyensis	1
motu1958		0.0018884	0.00418531		6	10		82.659		Hypocreales	order	Fungi	Ascomycota	Sordariomycetes	Hypocreales				0
motu2132		0.00169629	0.00438465		2	4		84		Gastrosporium simplex	species	Fungi	Basidiomycota	Agaricomycetes	Boletales	Gastrosporiaceae	Gastrosporium	Gastrosporium simplex	1
motu1366		0.00214565	0.00389647		5	14		84.1837		Leotiomycetes	class	Fungi	Ascomycota	Leotiomycetes					0
motu2370		0.00560425	0.000230319		2	1		87.5		Hyaloscyphaceae	family	Fungi	Ascomycota	Leotiomycetes	Helotiales	Hyaloscyphaceae			0
motu1574		0.00581765	0		4	0		90.2542		Arrhenia acerosa	species	Fungi	Basidiomycota	Agaricomycetes	Agaricales	Tricholomataceae	Arrhenia	Arrhenia acerosa	1
motu3501		0	0.0061329		0	4		82.0225		Sporormiaceae	family	Fungi	Ascomycota	Dothideomycetes	Pleosporales	Sporormiaceae			0
motu1904		0.00172008	0.00430984		3	2		81.407		Pseudonectria sp	species	Fungi	Ascomycota	Sordariomycetes	Hypocreales	Nectriaceae	Pseudonectria	Pseudonectria sp	1
motu1168		0.00207532	0.00391365		8	11		84.2391		Mortierella sarnyensis	species	Fungi	Mucoromycota	Mortierellales.	Mortierellales	Mortierellaceae	Mortierella	Mortierella sarnyensis	1
motu847		0.00246382	0.00346193		9	11		84.456		Helotiales	order	Fungi	Ascomycota	Leotiomycetes	Helotiales				0
motu3263		0.00096367	0.00504789		1	3		87.4346		Striatibotrys oleronensis	species	Fungi	Ascomycota	Sordariomycetes	Hypocreales	Stachybotryaceae	Striatibotrys	Striatibotrys oleronensis	1
motu1843		0.000160914	0.00588591		1	3		88.2051		Microscypha sp	species	Fungi	Ascomycota	Leotiomycetes	Helotiales	Hyaloscyphaceae	Microscypha	Microscypha sp	1
motu772		0.0011769	0.00479367		3	9		80.102		leotiomyceta	phylum	Fungi	Ascomycota						0
motu2683		0.000917631	0.0050504		3	7		85.1648		Mortierella	genus	Fungi	Mucoromycota	Mortierellales.	Mortierellales	Mortierellaceae	Mortierella		1
motu3601		0.00131893	0.00462307		4	3		82.9146		Leotiomycetes	class	Fungi	Ascomycota	Leotiomycetes					0
motu2162		0.00023328	0.00576248		1	6		92.1788		Mycosphaerellaceae	family	Fungi	Ascomycota	Dothideomycetes	Capnodiales	Mycosphaerellaceae			0
motu964		0.00454694	0.00118407		11	5		84.375		Helotiales	order	Fungi	Ascomycota	Leotiomycetes	Helotiales				0
motu1122		0.00156355	0.00434178		6	12		81.4433		leotiomyceta	phylum	Fungi	Ascomycota						0
motu1927		0.00421733	0.00151029		6	6		82.2857		Hypocreales	order	Fungi	Ascomycota	Sordariomycetes	Hypocreales				0
motu3550		0.000347512	0.00558939		1	2		80.4233		Pucciniomycotina	phylum	Fungi	Basidiomycota						0
motu788		0.00193487	0.00390711		9	8		83.6539		Pseudeurotiaceae	genus	Fungi	Ascomycota	Leotiomycetes	NA.	Pseudeurotiaceae	NA.		1
motu8672		0.00504409	0.000589038		1	2		84.0989		Entoloma turci	species	Fungi	Basidiomycota	Agaricomycetes	Agaricales	Entolomataceae	Entoloma	Entoloma turci	1
motu2684		0	0.00590255		0	1		94.8864		Mortierella sarnyensis	species	Fungi	Mucoromycota	Mortierellales.	Mortierellales	Mortierellaceae	Mortierella	Mortierella sarnyensis	1
motu576		0.00482388	0.000754293		16	4		84.8958		Helotiales	order	Fungi	Ascomycota	Leotiomycetes	Helotiales				0
motu979		0.00369124	0.00194579		8	6		83.3333		Fusarium	genus	Fungi	Ascomycota	Sordariomycetes	Hypocreales	Nectriaceae	Fusarium		1
motu1805		0.00425228	0.00134186		7	6		91.0053		Cladosporium	genus	Fungi	Ascomycota	Dothideomycetes	Capnodiales	Cladosporiaceae	Cladosporium		1
motu963		0.00302701	0.00263393		9	6		82.9897		leotiomyceta	phylum	Fungi	Ascomycota						0
motu2090		0.0020073	0.00369982		2	3		84.0659		Austroafricana parva	species	Fungi	Ascomycota	Dothideomycetes	Capnodiales	Teratosphaeriaceae	Austroafricana	Austroafricana parva	1
motu2900		0.00183059	0.0038111		6	8		83.9081		Hypocreales	order	Fungi	Ascomycota	Sordariomycetes	Hypocreales				0
motu2833		0.00131255	0.00434527		4	7		95.1111		Cladophialophora sp	species	Fungi	Ascomycota	Eurotiomycetes	Chaetothyriales	Herpotrichiellaceae	Cladophialophora	Cladophialophora sp	1
motu2510		0.000913587	0.00472526		3	15		85.2041		Leotiomycetes	class	Fungi	Ascomycota	Leotiomycetes					0
motu867		0.000577462	0.00507961		3	16		84.0376		Pleosporineae	order	Fungi	Ascomycota	Dothideomycetes	Pleosporales				0
motu586		0.00285983	0.00265939		8	7		87.1508		Mortierella	genus	Fungi	Mucoromycota	Mortierellales.	Mortierellales	Mortierellaceae	Mortierella		1
motu672		0.0022991	0.00322187		7	10		82.3232		Leotiomycetes	class	Fungi	Ascomycota	Leotiomycetes					0
motu8739		0.00534188	0		1	0		80.1843		Trichoderma citrinum	species	Fungi	Ascomycota	Sordariomycetes	Hypocreales	Hypocreaceae	Trichoderma	Trichoderma citrinum	1
motu774		0.0034172	0.00201926		6	5		80.2031		leotiomyceta	phylum	Fungi	Ascomycota						0
motu3739		0.00510633	0.000198092		2	1		81.3131		Epulorhiza sp	species	Fungi	Basidiomycota	Agaricomycetes	Cantharellales	Tulasnellaceae	Epulorhiza	Epulorhiza sp	1
motu1142		0.00277166	0.00265755		11	7		87.5676		Fusarium sp	species	Fungi	Ascomycota	Sordariomycetes	Hypocreales	Nectriaceae	Fusarium	Fusarium sp	1
motu993		0.00356835	0.00179731		12	5		80.4124		leotiomyceta	phylum	Fungi	Ascomycota						0
motu1399		0.00472032	0.000572306		15	1		87.3016		Cladosporium	genus	Fungi	Ascomycota	Dothideomycetes	Capnodiales	Cladosporiaceae	Cladosporium		1
motu1458		0.00190586	0.00354713		10	5		83.1395		Hypocreales	order	Fungi	Ascomycota	Sordariomycetes	Hypocreales				0
motu1872		0.00375676	0.00158535		4	5		82.2368		Archaeorhizomyces sp	species	Fungi	Ascomycota	Archaeorhizomycetes	Archaeorhizomycetales	Archaeorhizomycetaceae	Archaeorhizomyces	Archaeorhizomyces sp	1
motu1050		0.00152879	0.00394268		7	11		87.1324		Agaricales	order	Fungi	Basidiomycota	Agaricomycetes	Agaricales				0
motu1459		0.00102793	0.00446499		5	11		81.2866		Hypocreales	order	Fungi	Ascomycota	Sordariomycetes	Hypocreales				0
motu2015		0.00523951	0		2	0		83.3977		Hyalorbilia juliae	species	Fungi	Ascomycota	Orbiliomycetes	Orbiliales	Orbiliaceae	Hyalorbilia	Hyalorbilia juliae	1
motu8345		0.00323595	0.00210171		4	8		87.5		Agaricales	order	Fungi	Basidiomycota	Agaricomycetes	Agaricales				0
motu7723		0.0014327	0.00398691		2	3		83.6207		Paracamarosporium	genus	Fungi	Ascomycota	Dothideomycetes	Pleosporales	Didymosphaeriaceae	Paracamarosporium		1
motu780		0.00286207	0.00245727		8	6		85.4167		Hyaloscyphaceae	family	Fungi	Ascomycota	Leotiomycetes	Helotiales	Hyaloscyphaceae			0
motu2919		0.00382782	0.00143036		1	1		87.5622		Dikarya	kingdom	Fungi							0
motu2308		0	0.0054796		0	4		82.6087		Pyrenopeziza brassicae	species	Fungi	Ascomycota	Leotiomycetes	Helotiales	Dermateaceae	Pyrenopeziza	Pyrenopeziza brassicae	1
motu1100		0.00264776	0.00266462		9	8		80.5128		Helotiales	order	Fungi	Ascomycota	Leotiomycetes	Helotiales				0
motu3468		0	0.00544584		0	2		82.7839		Clitopilus	genus	Fungi	Basidiomycota	Agaricomycetes	Agaricales	Entolomataceae	Clitopilus		1
motu5224		0.00470685	0.000460008		1	1		81.3726		Lasiosphaeriaceae	family	Fungi	Ascomycota	Sordariomycetes	Sordariales	Lasiosphaeriaceae			0
motu2822		0.000732923	0.0046189		1	3		89.2857		Hymenoscyphus sp	species	Fungi	Ascomycota	Leotiomycetes	Helotiales	Helotiaceae	Hymenoscyphus	Hymenoscyphus sp	1
motu3264		0.000849219	0.00449484		3	1		87.3684		Striatibotrys oleronensis	species	Fungi	Ascomycota	Sordariomycetes	Hypocreales	Stachybotryaceae	Striatibotrys	Striatibotrys oleronensis	1
motu8323		0.00374441	0.00141599		11	5		80.4233		leotiomyceta	phylum	Fungi	Ascomycota						0
motu1777		0.00429343	0.00082354		7	3		81.1881		Hypocreales	order	Fungi	Ascomycota	Sordariomycetes	Hypocreales				0
motu1137		0.00222992	0.0029996		7	9		81.9588		leotiomyceta	phylum	Fungi	Ascomycota						0
motu4794		0.000556412	0.00476611		2	2		83.5052		Alatospora	genus	Fungi	Ascomycota	Leotiomycetes	Helotiales	Leotiaceae	Alatospora		1
motu2842		0.00250543	0.00270021		6	8		81		Pseudonectria sp	species	Fungi	Ascomycota	Sordariomycetes	Hypocreales	Nectriaceae	Pseudonectria	Pseudonectria sp	1
motu1066		0.000828878	0.00445439		3	2		90.9091		Mucoraceae	genus	Fungi	Mucoromycota	NA.	Mucorales	Mucoraceae	NA.		1
motu6658		0.000204512	0.00511084		1	2		88.8325		Hymenoscyphus sp	species	Fungi	Ascomycota	Leotiomycetes	Helotiales	Helotiaceae	Hymenoscyphus	Hymenoscyphus sp	1
motu1436		0.00158242	0.00365023		4	9		88.8235		Clonostachys sp	species	Fungi	Ascomycota	Sordariomycetes	Hypocreales	Bionectriaceae	Clonostachys	Clonostachys sp	1
motu1874		0.000960427	0.00427479		3	6		90.8046		Preussia polymorpha	species	Fungi	Ascomycota	Dothideomycetes	Pleosporales	Sporormiaceae	Preussia	Preussia polymorpha	1
motu1884		0	0.0052778		0	5		81.1518		Venturiales	order	Fungi	Ascomycota	Dothideomycetes	Venturiales				0
motu3519		0.00461507	0.000385097		3	1		82.1229		Cystobasidium sp	species	Fungi	Basidiomycota	Cystobasidiomycetes	Cystobasidiales	Cystobasidiaceae	Cystobasidium	Cystobasidium sp	1
motu2580		0.00458158	0.000392584		4	2		81.4433		leotiomyceta	phylum	Fungi	Ascomycota						0
motu840		0.00218881	0.00291477		5	8		81.5385		leotiomyceta	phylum	Fungi	Ascomycota						0
motu7471		0.00494072	0		5	0		89.5928		Umbelopsis	genus	Fungi	Mucoromycota	Umbelopsidales.	Umbelopsidales	Umbelopsidaceae	Umbelopsis		1
motu3423		0.00108864	0.0040702		2	3		83.682		Stereocaulaceae	family	Fungi	Ascomycota	Lecanoromycetes	Lecanorales	Stereocaulaceae			0
motu1731		0.0010462	0.00411076		4	12		90.2174		Fusarium	genus	Fungi	Ascomycota	Sordariomycetes	Hypocreales	Nectriaceae	Fusarium		1
motu2320		0	0.00521726		0	2		84.3636		Pyrenopeziza brassicae	species	Fungi	Ascomycota	Leotiomycetes	Helotiales	Dermateaceae	Pyrenopeziza	Pyrenopeziza brassicae	1
motu1847		0.000589408	0.00456029		3	11		82.0106		Fusarium	genus	Fungi	Ascomycota	Sordariomycetes	Hypocreales	Nectriaceae	Fusarium		1
motu961		0.00087033	0.00426162		5	12		82.4742		leotiomyceta	phylum	Fungi	Ascomycota						0
motu2482		0.00186243	0.00317746		11	6		85.9459		Fusarium	genus	Fungi	Ascomycota	Sordariomycetes	Hypocreales	Nectriaceae	Fusarium		1
motu2137		0	0.00513611		0	2		85		Devriesia sp	species	Fungi	Ascomycota	Dothideomycetes	Capnodiales	Teratosphaeriaceae	Devriesia	Devriesia sp	1
motu1413		0.00319063	0.00174254		10	7		82.7957		Mortierella	genus	Fungi	Mucoromycota	Mortierellales.	Mortierellales	Mortierellaceae	Mortierella		1
motu2074		0.000771738	0.00428149		3	4		86.5672		Helgardia	genus	Fungi	Ascomycota	Leotiomycetes	Helotiales	Dermateaceae	Helgardia		1
motu2678		0.000596854	0.00446474		3	9		82.7027		Mortierella	genus	Fungi	Mucoromycota	Mortierellales.	Mortierellales	Mortierellaceae	Mortierella		1
motu1380		0.000654495	0.00438772		3	10		87.6812		Pyrenopeziza brassicae	species	Fungi	Ascomycota	Leotiomycetes	Helotiales	Dermateaceae	Pyrenopeziza	Pyrenopeziza brassicae	1
motu1923		0.00444856	0.000367074		6	1		83.9081		Hypocreales	order	Fungi	Ascomycota	Sordariomycetes	Hypocreales				0
motu6598		0.00478419	0		2	0		86.3636		Mycosphaerellaceae	family	Fungi	Ascomycota	Dothideomycetes	Capnodiales	Mycosphaerellaceae			0
motu5629		0.000475986	0.00454883		1	1		91.6318		Tomentella lapida	species	Fungi	Basidiomycota	Agaricomycetes	Thelephorales	Thelephoraceae	Tomentella	Tomentella lapida	1
motu1178		0.00477029	0		9	0		91.3043		Pseudeurotiaceae	genus	Fungi	Ascomycota	Leotiomycetes	NA.	Pseudeurotiaceae	NA.		1
motu3186		0.000455047	0.00456674		1	3		85.6459		Verrucariaceae	family	Fungi	Ascomycota	Eurotiomycetes	Verrucariales	Verrucariaceae			0
motu1734		0.00448912	0.000274172		10	1		83.1579		Fusarium	genus	Fungi	Ascomycota	Sordariomycetes	Hypocreales	Nectriaceae	Fusarium		1
motu2117		0.00128862	0.00365954		2	5		92.4791		Alatospora sp	species	Fungi	Ascomycota	Leotiomycetes	Helotiales	Leotiaceae	Alatospora	Alatospora sp	1
motu1844		0.00368713	0.00111517		2	2		85.2792		Hyaloscyphaceae	family	Fungi	Ascomycota	Leotiomycetes	Helotiales	Hyaloscyphaceae			0
motu2865		0.000240813	0.00475701		1	2		81.7259		Pseudonectria sp	species	Fungi	Ascomycota	Sordariomycetes	Hypocreales	Nectriaceae	Pseudonectria	Pseudonectria sp	1
motu2956		0.00011212	0.00486658		1	2		81.383		Fusidium griseum	species	Fungi	Ascomycota	Sordariomycetes	Hypocreales	Nectriaceae	Fusidium	Fusidium griseum	1
motu2464		0.00449523	0.000225421		7	1		85.2632		Fusarium	genus	Fungi	Ascomycota	Sordariomycetes	Hypocreales	Nectriaceae	Fusarium		1
motu3573		0	0.00497977		0	6		81.0426		leotiomyceta	phylum	Fungi	Ascomycota						0
motu980		0.000931239	0.00398516		4	5		82.4742		leotiomyceta	phylum	Fungi	Ascomycota						0
motu1386		0.00147636	0.00339519		8	9		81.2183		leotiomyceta	phylum	Fungi	Ascomycota						0
motu1140		0.00163835	0.00322362		6	8		89.7297		Fusarium	genus	Fungi	Ascomycota	Sordariomycetes	Hypocreales	Nectriaceae	Fusarium		1
motu1418		0.00468215	0		1	0		82.7411		Hyaloscyphaceae	family	Fungi	Ascomycota	Leotiomycetes	Helotiales	Hyaloscyphaceae			0
motu2406		0.000747049	0.00415383		1	2		85.5319		Chaetothyriales	order	Fungi	Ascomycota	Eurotiomycetes	Chaetothyriales				0
motu1457		0.00254197	0.00219743		5	2		81.5643		Hypocreales	order	Fungi	Ascomycota	Sordariomycetes	Hypocreales				0
motu1752		0.00375992	0.000904859		5	4		82.3834		leotiomyceta	phylum	Fungi	Ascomycota						0
motu1017		0.0031509	0.001549		10	6		86.6279		Clonostachys sp	species	Fungi	Ascomycota	Sordariomycetes	Hypocreales	Bionectriaceae	Clonostachys	Clonostachys sp	1
motu1201		0.00278938	0.00192831		7	7		81.1159		Xylariales	order	Fungi	Ascomycota	Sordariomycetes	Xylariales				0
motu3136		0.00263768	0.00208816		2	2		87.2881		Tomentella	genus	Fungi	Basidiomycota	Agaricomycetes	Thelephorales	Thelephoraceae	Tomentella		1
motu1167		0.00331983	0.00136451		8	4		82.0652		Mortierella	genus	Fungi	Mucoromycota	Mortierellales.	Mortierellales	Mortierellaceae	Mortierella		1
motu3484		0.000144714	0.00471204		1	5		87.6923		Uromyces pisi-sativi	species	Fungi	Basidiomycota	Pucciniomycetes	Pucciniales	Pucciniaceae	Uromyces	Uromyces pisi-sativi	1
motu6696		0.00253703	0.00217815		9	7		80.3738		Hypocreales	order	Fungi	Ascomycota	Sordariomycetes	Hypocreales				0
motu1470		0.00458826	0		6	0		80.3191		Fusidium griseum	species	Fungi	Ascomycota	Sordariomycetes	Hypocreales	Nectriaceae	Fusidium	Fusidium griseum	1
motu990		0.000906224	0.00388959		3	5		83.0986		Pyrenopeziza brassicae	species	Fungi	Ascomycota	Leotiomycetes	Helotiales	Dermateaceae	Pyrenopeziza	Pyrenopeziza brassicae	1
motu1021		0.00107409	0.00370646		5	9		80.6122		leotiomyceta	phylum	Fungi	Ascomycota						0
motu997		0.00366321	0.000942908		13	3		84.8167		Cladosporium	genus	Fungi	Ascomycota	Dothideomycetes	Capnodiales	Cladosporiaceae	Cladosporium		1
motu1839		0.00164162	0.00307357		2	5		80.9524		Mortierella	genus	Fungi	Mucoromycota	Mortierellales.	Mortierellales	Mortierellaceae	Mortierella		1
motu1153		0.0016318	0.00306258		7	11		90.4762		Cladosporium	genus	Fungi	Ascomycota	Dothideomycetes	Capnodiales	Cladosporiaceae	Cladosporium		1
motu1357		0.00191919	0.0027491		10	9		88.2353		Fusarium	genus	Fungi	Ascomycota	Sordariomycetes	Hypocreales	Nectriaceae	Fusarium		1
motu1356		0.00432954	0.000188688		5	1		83.5052		Fusarium	genus	Fungi	Ascomycota	Sordariomycetes	Hypocreales	Nectriaceae	Fusarium		1
motu1802		0.0042299	0.000249888		9	1		86.3874		Cladosporium	genus	Fungi	Ascomycota	Dothideomycetes	Capnodiales	Cladosporiaceae	Cladosporium		1
motu1597		0.00168125	0.00294646		2	4		83.913		Peziza	genus	Fungi	Ascomycota	Pezizomycetes	Pezizales	Pezizaceae	Peziza		1
motu3607		0.000472761	0.00421804		2	8		87.7256		Tricholoma	genus	Fungi	Basidiomycota	Agaricomycetes	Agaricales	Tricholomataceae	Tricholoma		1
motu778		0.00113085	0.00351014		5	14		83.3333		leotiomyceta	phylum	Fungi	Ascomycota						0
motu3064		0.00147764	0.00313438		5	12		90.5956		Lycoperdaceae	family	Fungi	Basidiomycota	Agaricomycetes	Agaricales	Lycoperdaceae			0
motu1728		0.000225975	0.00445501		2	5		86.5591		Fusarium	genus	Fungi	Ascomycota	Sordariomycetes	Hypocreales	Nectriaceae	Fusarium		1
motu2363		0	0.00468683		0	3		87.0466		Hyaloscyphaceae	family	Fungi	Ascomycota	Leotiomycetes	Helotiales	Hyaloscyphaceae			0
motu856		0.00165636	0.00290568		3	11		82.9146		Helotiaceae	family	Fungi	Ascomycota	Leotiomycetes	Helotiales	Helotiaceae			0
motu1900		0	0.00462347		0	3		88.4444		Cladophialophora sp	species	Fungi	Ascomycota	Eurotiomycetes	Chaetothyriales	Herpotrichiellaceae	Cladophialophora	Cladophialophora sp	1
motu3000		0.000832008	0.00370878		3	8		86.3118		Bradymyces	genus	Fungi	Ascomycota	Eurotiomycetes	Chaetothyriales	Trichomeriaceae	Bradymyces		1
motu5991		0.00162436	0.00286792		8	9		82.6531		Pseudonectria sp	species	Fungi	Ascomycota	Sordariomycetes	Hypocreales	Nectriaceae	Pseudonectria	Pseudonectria sp	1
motu1099		0.000265562	0.00430005		1	3		90.1099		Pyrenopeziza brassicae	species	Fungi	Ascomycota	Leotiomycetes	Helotiales	Dermateaceae	Pyrenopeziza	Pyrenopeziza brassicae	1
motu2241		0.00395044	0.000379752		5	1		86.4407		Zymoseptoria	genus	Fungi	Ascomycota	Dothideomycetes	Capnodiales	Mycosphaerellaceae	Zymoseptoria		1
motu3121		0.000115837	0.00443602		1	2		92.1466		Juncaceicola typharum	species	Fungi	Ascomycota	Dothideomycetes	Pleosporales	Phaeosphaeriaceae	Juncaceicola	Juncaceicola typharum	1
motu739		0.00270636	0.00168433		1	2		89.9254		Mycenella trachyspora	species	Fungi	Basidiomycota	Agaricomycetes	Agaricales	Tricholomataceae	Mycenella	Mycenella trachyspora	1
motu7371		0.000298588	0.00420558		2	4		86.6397		Suillus	genus	Fungi	Basidiomycota	Agaricomycetes	Boletales	Suillaceae	Suillus		1
motu1121		0.00110868	0.0033433		5	9		83.9378		leotiomyceta	phylum	Fungi	Ascomycota						0
motu1831		0.00156134	0.00285972		2	6		86.1111		Mortierella	genus	Fungi	Mucoromycota	Mortierellales.	Mortierellales	Mortierellaceae	Mortierella		1
motu1013		0.00293881	0.0013859		10	4		84.6154		Pseudeurotiaceae	genus	Fungi	Ascomycota	Leotiomycetes	NA.	Pseudeurotiaceae	NA.		1
motu1002		0.00175406	0.00262863		8	5		86.1111		Mortierella	genus	Fungi	Mucoromycota	Mortierellales.	Mortierellales	Mortierellaceae	Mortierella		1
motu2877		0.000861627	0.00355622		2	7		80.5128		leotiomyceta	phylum	Fungi	Ascomycota						0
motu848		0.00324675	0.00101989		6	3		84.8958		Helotiales	order	Fungi	Ascomycota	Leotiomycetes	Helotiales				0
motu1967		0.00251441	0.00177138		4	3		87.4046		Bradymyces	genus	Fungi	Ascomycota	Eurotiomycetes	Chaetothyriales	Trichomeriaceae	Bradymyces		1
motu3552		0.00278432	0.00147891		4	1		87.1681		Leptosphaeria sp	species	Fungi	Ascomycota	Dothideomycetes	Pleosporales	Leptosphaeriaceae	Leptosphaeria	Leptosphaeria sp	1
motu1505		0.00320749	0.00102601		2	3		88.0952		Umbelopsis	genus	Fungi	Mucoromycota	Umbelopsidales.	Umbelopsidales	Umbelopsidaceae	Umbelopsis		1
motu2434		0.00400546	0.000171948		6	1		82.0755		Mortierella	genus	Fungi	Mucoromycota	Mortierellales.	Mortierellales	Mortierellaceae	Mortierella		1
motu1878		0.00210235	0.00218673		5	5		85.9649		Clonostachys sp	species	Fungi	Ascomycota	Sordariomycetes	Hypocreales	Bionectriaceae	Clonostachys	Clonostachys sp	1
motu1136		0.00291138	0.00132873		10	4		82.0513		leotiomyceta	phylum	Fungi	Ascomycota						0
motu2379		0.00326958	0.000940247		4	3		84.9741		Helotiales	order	Fungi	Ascomycota	Leotiomycetes	Helotiales				0
motu3529		0.00255723	0.00169401		5	2		81.1321		Articulospora	genus	Fungi	Ascomycota	Leotiomycetes	Helotiales	Helotiaceae	Articulospora		1
motu8103		0.00348319	0.000711852		3	2		82.6531		Hypocreales	order	Fungi	Ascomycota	Sordariomycetes	Hypocreales				0
motu1128		8.94182e-05	0.0043048		1	4		83.7696		leotiomyceta	phylum	Fungi	Ascomycota						0
motu982		0.00229112	0.00197086		10	5		80.9278		Helotiales	order	Fungi	Ascomycota	Leotiomycetes	Helotiales				0
motu1363		0.00414118	0		1	0		83.1633		Helotiales	order	Fungi	Ascomycota	Leotiomycetes	Helotiales				0
motu1364		0.000993086	0.00332765		3	6		82.5871		Helotiaceae	family	Fungi	Ascomycota	Leotiomycetes	Helotiales	Helotiaceae			0
motu853		0.00242917	0.00180502		6	4		84.9741		Helotiales	order	Fungi	Ascomycota	Leotiomycetes	Helotiales				0
motu1414		0.00372867	0.000410492		15	1		84.7826		Mortierella	genus	Fungi	Mucoromycota	Mortierellales.	Mortierellales	Mortierellaceae	Mortierella		1
motu1723		0.00131778	0.00294785		6	9		80.102		leotiomyceta	phylum	Fungi	Ascomycota						0
motu8492		0.00273918	0.00143325		1	2		82.1705		Siepmannia pineti	species	Fungi	Mucoromycota	Mucorales.	Mucorales	Lentamycetaceae	Siepmannia	Siepmannia pineti	1
motu1410		0.00165077	0.00258391		2	5		88.3333		Mortierella sarnyensis	species	Fungi	Mucoromycota	Mortierellales.	Mortierellales	Mortierellaceae	Mortierella	Mortierella sarnyensis	1
motu1391		0.0020568	0.00214096		12	5		85.4271		Fusarium	genus	Fungi	Ascomycota	Sordariomycetes	Hypocreales	Nectriaceae	Fusarium		1
motu1060		0.00373333	0.00036491		6	1		81.4286		Dermateaceae	family	Fungi	Ascomycota	Leotiomycetes	Helotiales	Dermateaceae			0
motu1262		0.0015511	0.00267478		7	8		81.6832		Fusarium	genus	Fungi	Ascomycota	Sordariomycetes	Hypocreales	Nectriaceae	Fusarium		1
motu1901		0.000734042	0.00353733		2	7		80.597		Helotiaceae	family	Fungi	Ascomycota	Leotiomycetes	Helotiales	Helotiaceae			0
motu2310		0.00407435	0		3	0		87.5		Pyrenopeziza brassicae	species	Fungi	Ascomycota	Leotiomycetes	Helotiales	Dermateaceae	Pyrenopeziza	Pyrenopeziza brassicae	1
motu2035		0.000678365	0.00358763		3	4		81.3726		Rachicladosporium antarcticum	species	Fungi	Ascomycota	Dothideomycetes	Capnodiales	Cladosporiaceae	Rachicladosporium	Rachicladosporium antarcticum	1
motu2989		0.000125606	0.00416665		1	8		89.5288		Helotiales	order	Fungi	Ascomycota	Leotiomycetes	Helotiales				0
motu1952		0	0.00428135		0	4		93.75		Powellomyces sp	species	Fungi	Chytridiomycota	Chytridiomycetes	Spizellomycetales	Powellomycetaceae	Powellomyces	Powellomyces sp	1
motu1115		0.00235345	0.00178544		6	3		86.0104		Hyaloscyphaceae	family	Fungi	Ascomycota	Leotiomycetes	Helotiales	Hyaloscyphaceae			0
motu1402		0.00326017	0.000816536		10	2		87.3016		Cladosporium	genus	Fungi	Ascomycota	Dothideomycetes	Capnodiales	Cladosporiaceae	Cladosporium		1
motu2452		0.003342	0.000720404		9	2		84.7368		Fusarium	genus	Fungi	Ascomycota	Sordariomycetes	Hypocreales	Nectriaceae	Fusarium		1
motu1187		0.00194715	0.0021662		6	7		81.9095		Pseudonectria sp	species	Fungi	Ascomycota	Sordariomycetes	Hypocreales	Nectriaceae	Pseudonectria	Pseudonectria sp	1
motu1006		0.00275449	0.00130818		2	2		87.6923		Microscypha sp	species	Fungi	Ascomycota	Leotiomycetes	Helotiales	Hyaloscyphaceae	Microscypha	Microscypha sp	1
motu1992		0.0001365	0.00406676		1	1		81.8605		Ceratobasidium sp	species	Fungi	Basidiomycota	Agaricomycetes	Cantharellales	Ceratobasidiaceae	Ceratobasidium	Ceratobasidium sp	1
motu1834		0.00153946	0.00256683		4	6		85.2459		Mortierella	genus	Fungi	Mucoromycota	Mortierellales.	Mortierellales	Mortierellaceae	Mortierella		1
motu1124		0.00269744	0.00133281		4	5		86.5285		Hyaloscyphaceae	family	Fungi	Ascomycota	Leotiomycetes	Helotiales	Hyaloscyphaceae			0
motu851		0.00223503	0.00181302		12	7		86.0825		Pseudeurotiaceae	genus	Fungi	Ascomycota	Leotiomycetes	NA.	Pseudeurotiaceae	NA.		1
motu1401		0.00360631	0.000357355		14	2		86.8421		Cladosporium	genus	Fungi	Ascomycota	Dothideomycetes	Capnodiales	Cladosporiaceae	Cladosporium		1
motu5569		0.000201763	0.00396201		1	1		89.8678		Cladophialophora sp	species	Fungi	Ascomycota	Eurotiomycetes	Chaetothyriales	Herpotrichiellaceae	Cladophialophora	Cladophialophora sp	1
motu1381		0.00394323	0		4	0		84.4765		Pyrenopeziza brassicae	species	Fungi	Ascomycota	Leotiomycetes	Helotiales	Dermateaceae	Pyrenopeziza	Pyrenopeziza brassicae	1
motu719		0.00195076	0.00209702		5	3		83.8542		leotiomyceta	phylum	Fungi	Ascomycota						0
motu6850		0.00124825	0.00282996		4	5		87.037		Penicillium	genus	Fungi	Ascomycota	Eurotiomycetes	Eurotiales	Aspergillaceae	Penicillium		1
motu984		0	0.00414324		0	7		83.7563		Leotiomycetes	class	Fungi	Ascomycota	Leotiomycetes					0
motu1862		0.00133781	0.00270794		2	3		81.5126		Umbelopsis	genus	Fungi	Mucoromycota	Umbelopsidales.	Umbelopsidales	Umbelopsidaceae	Umbelopsis		1
motu1705		0	0.00411331		0	9		81.8653		leotiomyceta	phylum	Fungi	Ascomycota						0
motu1307		0.000125606	0.00397724		1	3		82.8467		Dermateaceae	family	Fungi	Ascomycota	Leotiomycetes	Helotiales	Dermateaceae			0
motu868		0	0.0041102		0	6		80.791		Sporormiaceae	family	Fungi	Ascomycota	Dothideomycetes	Pleosporales	Sporormiaceae			0
motu1361		0.00293921	0.00098995		3	2		82.3834		Helotiales	order	Fungi	Ascomycota	Leotiomycetes	Helotiales				0
motu3429		0.00131645	0.00270439		2	4		82.2222		Pyronemataceae	family	Fungi	Ascomycota	Pezizomycetes	Pezizales	Pyronemataceae			0
motu7842		0.000985222	0.00304071		2	3		84.9515		Helminthosporium solani	species	Fungi	Ascomycota	Dothideomycetes	Pleosporales	Massarinaceae	Helminthosporium	Helminthosporium solani	1
motu1098		0.00306266	0.000840692		7	3		89.011		Pyrenopeziza brassicae	species	Fungi	Ascomycota	Leotiomycetes	Helotiales	Dermateaceae	Pyrenopeziza	Pyrenopeziza brassicae	1
motu1019		0.00265599	0.00126324		6	5		86.0696		Hymenoscyphus sp	species	Fungi	Ascomycota	Leotiomycetes	Helotiales	Helotiaceae	Hymenoscyphus	Hymenoscyphus sp	1
motu1993		0.000752612	0.00326029		2	5		82.1782		Cladophialophora sp	species	Fungi	Ascomycota	Eurotiomycetes	Chaetothyriales	Herpotrichiellaceae	Cladophialophora	Cladophialophora sp	1
motu1154		0.00205564	0.0018642		5	5		86.2434		Cladosporium	genus	Fungi	Ascomycota	Dothideomycetes	Capnodiales	Cladosporiaceae	Cladosporium		1
motu2591		0.000182899	0.00383626		1	2		84.0206		Alatospora	genus	Fungi	Ascomycota	Leotiomycetes	Helotiales	Leotiaceae	Alatospora		1
motu845		0.000706236	0.00327225		1	4		86.9792		Hyaloscyphaceae	family	Fungi	Ascomycota	Leotiomycetes	Helotiales	Hyaloscyphaceae			0
motu3245		0.00326254	0.000560495		5	2		83.7321		Chaetomiaceae	family	Fungi	Ascomycota	Sordariomycetes	Sordariales	Chaetomiaceae			0
motu3076		0.000588163	0.00339052		3	6		85.1675		Ramariopsis corniculata	species	Fungi	Basidiomycota	Agaricomycetes	Agaricales	Clavariaceae	Ramariopsis	Ramariopsis corniculata	1
motu1387		0.000824189	0.00313084		4	6		80.5		leotiomyceta	phylum	Fungi	Ascomycota						0
motu715		0.000844855	0.00310592		4	7		81.0256		leotiomyceta	phylum	Fungi	Ascomycota						0
motu1125		0.00288442	0.000943386		4	2		86.0825		Hyaloscyphaceae	family	Fungi	Ascomycota	Leotiomycetes	Helotiales	Hyaloscyphaceae			0
motu5558		0	0.00399647		0	2		80.8989		Sporormiaceae	family	Fungi	Ascomycota	Dothideomycetes	Pleosporales	Sporormiaceae			0
motu2726		0.000677817	0.00326496		2	6		81.9672		Dothideomycetes	class	Fungi	Ascomycota	Dothideomycetes					0
motu839		0.000579894	0.00335393		2	7		84.9817		Pyrenopeziza brassicae	species	Fungi	Ascomycota	Leotiomycetes	Helotiales	Dermateaceae	Pyrenopeziza	Pyrenopeziza brassicae	1
motu2287		0.0032996	0.000453807		4	2		80.4348		Chaetothyriales	order	Fungi	Ascomycota	Eurotiomycetes	Chaetothyriales				0
motu1885		0.000651113	0.00325313		2	6		81.25		Venturiales	order	Fungi	Ascomycota	Dothideomycetes	Venturiales				0
motu2997		0.00134725	0.00251155		4	9		94.717		Entoloma sericeum	species	Fungi	Basidiomycota	Agaricomycetes	Agaricales	Entolomataceae	Entoloma	Entoloma sericeum	1
motu1492		0.00148529	0.00235604		6	8		81.6216		Hypocreales	order	Fungi	Ascomycota	Sordariomycetes	Hypocreales				0
motu7933		0	0.00392633		0	1		81.7308		Verrucariaceae	family	Fungi	Ascomycota	Eurotiomycetes	Verrucariales	Verrucariaceae			0
motu8260		0	0.00392479		0	2		84.1176		Verrucariaceae	family	Fungi	Ascomycota	Eurotiomycetes	Verrucariales	Verrucariaceae			0
motu1156		0.00204765	0.00174595		5	8		85.8639		Cladosporium	genus	Fungi	Ascomycota	Dothideomycetes	Capnodiales	Cladosporiaceae	Cladosporium		1
motu1333		0.00180064	0.00200549		4	1		84.456		Helotiales	order	Fungi	Ascomycota	Leotiomycetes	Helotiales				0
motu956		0.00204815	0.00174208		10	6		80.7107		leotiomyceta	phylum	Fungi	Ascomycota						0
motu4751		0.000966272	0.00288716		7	9		86.0963		Fusarium	genus	Fungi	Ascomycota	Sordariomycetes	Hypocreales	Nectriaceae	Fusarium		1
motu1102		0.0020722	0.00170236		3	4		80.102		leotiomyceta	phylum	Fungi	Ascomycota						0
motu1437		0.00164061	0.00215887		10	7		85.3801		Clonostachys sp	species	Fungi	Ascomycota	Sordariomycetes	Hypocreales	Bionectriaceae	Clonostachys	Clonostachys sp	1
motu1144		0.000488161	0.00336795		2	5		81.3131		Helotiales	order	Fungi	Ascomycota	Leotiomycetes	Helotiales				0
motu1118		0	0.00388013		0	5		83.4197		leotiomyceta	phylum	Fungi	Ascomycota						0
motu1174		0.00174986	0.0020179		2	2		80.0995		Filobasidiales	order	Fungi	Basidiomycota	Tremellomycetes	Filobasidiales				0
motu949		0.00140447	0.00238203		5	6		82.0513		leotiomyceta	phylum	Fungi	Ascomycota						0
motu1181		0.00135542	0.0024306		6	9		87.3563		Clonostachys sp	species	Fungi	Ascomycota	Sordariomycetes	Hypocreales	Bionectriaceae	Clonostachys	Clonostachys sp	1
motu9052		0.000578854	0.00324185		1	4		84.8889		Tricharina sp	species	Fungi	Ascomycota	Pezizomycetes	Pezizales	Pyronemataceae	Tricharina	Tricharina sp	1
motu2233		0.000664367	0.00314379		2	3		84.3318		Penicillium	genus	Fungi	Ascomycota	Eurotiomycetes	Eurotiales	Aspergillaceae	Penicillium		1
motu1016		0.00188944	0.00183612		7	8		86.5497		Clonostachys sp	species	Fungi	Ascomycota	Sordariomycetes	Hypocreales	Bionectriaceae	Clonostachys	Clonostachys sp	1
motu8202		0.00290705	0.000741702		6	3		82.659		Cystobasidium	genus	Fungi	Basidiomycota	Cystobasidiomycetes	Cystobasidiales	Cystobasidiaceae	Cystobasidium		1
motu1614		0	0.00381547		0	3		80.5085		Chaetothyriales	order	Fungi	Ascomycota	Eurotiomycetes	Chaetothyriales				0
motu9055		0	0.00380587		0	2		80.198		Leotiomycetes	class	Fungi	Ascomycota	Leotiomycetes					0
motu6506		0.000609648	0.0031602		2	2		88.601		Helotiales	order	Fungi	Ascomycota	Leotiomycetes	Helotiales				0
motu539		0.000837827	0.00290587		3	2		81.7143		leotiomyceta	phylum	Fungi	Ascomycota						0
motu1365		0.00191125	0.0017683		4	7		80.3922		Helotiales	order	Fungi	Ascomycota	Leotiomycetes	Helotiales				0
motu850		0.000767961	0.00297616		5	6		86.5285		Hyaloscyphaceae	family	Fungi	Ascomycota	Leotiomycetes	Helotiales	Hyaloscyphaceae			0
motu1180		0.00263801	0.000995301		8	4		86.0465		Clonostachys sp	species	Fungi	Ascomycota	Sordariomycetes	Hypocreales	Bionectriaceae	Clonostachys	Clonostachys sp	1
motu2472		0.00165093	0.00202163		8	8		87.5		Fusarium sp	species	Fungi	Ascomycota	Sordariomycetes	Hypocreales	Nectriaceae	Fusarium	Fusarium sp	1
motu1400		0.000328214	0.00341712		2	8		90.4762		Cladosporium	genus	Fungi	Ascomycota	Dothideomycetes	Capnodiales	Cladosporiaceae	Cladosporium		1
motu3015		0.000712839	0.00300722		2	4		84.4595		Dioszegia fristingensis	species	Fungi	Basidiomycota	Tremellomycetes	Tremellales	Bulleribasidiaceae	Dioszegia	Dioszegia fristingensis	1
motu2682		0.00137636	0.00230375		5	6		81.8182		Mortierella	genus	Fungi	Mucoromycota	Mortierellales.	Mortierellales	Mortierellaceae	Mortierella		1
motu1662		0.00276988	0.000819803		4	2		87.9121		Pyrenopeziza brassicae	species	Fungi	Ascomycota	Leotiomycetes	Helotiales	Dermateaceae	Pyrenopeziza	Pyrenopeziza brassicae	1
motu854		0.00163118	0.00202049		6	5		82.5641		leotiomyceta	phylum	Fungi	Ascomycota						0
motu3115		0.00353801	0		8	0		80.6818		Hypocreales	order	Fungi	Ascomycota	Sordariomycetes	Hypocreales				0
motu1708		0	0.0037404		0	3		85		Hymenoscyphus sp	species	Fungi	Ascomycota	Leotiomycetes	Helotiales	Helotiaceae	Hymenoscyphus	Hymenoscyphus sp	1
motu3145		0.00284776	0.000706169		2	3		86.8996		Umbelopsis	genus	Fungi	Mucoromycota	Umbelopsidales.	Umbelopsidales	Umbelopsidaceae	Umbelopsis		1
motu2596		0.00197443	0.0016288		7	5		82.8877		Fusarium	genus	Fungi	Ascomycota	Sordariomycetes	Hypocreales	Nectriaceae	Fusarium		1
motu777		0.000460829	0.00323008		2	7		82.3834		leotiomyceta	phylum	Fungi	Ascomycota						0
motu2458		0.00315582	0.00036491		10	1		89.7297		Fusarium	genus	Fungi	Ascomycota	Sordariomycetes	Hypocreales	Nectriaceae	Fusarium		1
motu1903		0.00109953	0.00253314		5	6		81.0945		Clonostachys sp	species	Fungi	Ascomycota	Sordariomycetes	Hypocreales	Bionectriaceae	Clonostachys	Clonostachys sp	1
motu3330		0.00326028	0.000241047		6	1		80.2198		Hypocreales	order	Fungi	Ascomycota	Sordariomycetes	Hypocreales				0
motu958		0.000598654	0.00305455		3	5		87.4372		Hymenoscyphus sp	species	Fungi	Ascomycota	Leotiomycetes	Helotiales	Helotiaceae	Hymenoscyphus	Hymenoscyphus sp	1
motu1688		0	0.00367508		0	5		84.456		Helotiales	order	Fungi	Ascomycota	Leotiomycetes	Helotiales				0
motu1845		0	0.00366264		0	2		87.2449		Microscypha sp	species	Fungi	Ascomycota	Leotiomycetes	Helotiales	Hyaloscyphaceae	Microscypha	Microscypha sp	1
motu1912		0.0023819	0.00113861		5	3		82.3232		Pseudonectria sp	species	Fungi	Ascomycota	Sordariomycetes	Hypocreales	Nectriaceae	Pseudonectria	Pseudonectria sp	1
motu1172		0.000588986	0.0030308		4	10		82.4742		Pseudonectria sp	species	Fungi	Ascomycota	Sordariomycetes	Hypocreales	Nectriaceae	Pseudonectria	Pseudonectria sp	1
motu2600		0.00228675	0.0012319		9	7		90.4762		Cladosporium	genus	Fungi	Ascomycota	Dothideomycetes	Capnodiales	Cladosporiaceae	Cladosporium		1
motu7523		0	0.00365303		0	3		87.3239		Aureobasidiaceae	family	Fungi	Ascomycota	Dothideomycetes	Dothideales	Aureobasidiaceae			0
motu1126		0	0.00365194		0	8		82.9897		leotiomyceta	phylum	Fungi	Ascomycota						0
motu1311		0.000656117	0.00294631		4	4		82.971		Pyrenopeziza brassicae	species	Fungi	Ascomycota	Leotiomycetes	Helotiales	Dermateaceae	Pyrenopeziza	Pyrenopeziza brassicae	1
motu1024		0.00127819	0.00228249		6	8		82.9016		leotiomyceta	phylum	Fungi	Ascomycota						0
motu974		0.00240073	0.00107802		7	4		84.2105		Mortierella	genus	Fungi	Mucoromycota	Mortierellales.	Mortierellales	Mortierellaceae	Mortierella		1
motu1412		0.00164106	0.00187866		6	5		81.8182		Mortierella	genus	Fungi	Mucoromycota	Mortierellales.	Mortierellales	Mortierellaceae	Mortierella		1
motu1892		0.00324929	0.000171948		3	1		89.899		Hymenoscyphus sp	species	Fungi	Ascomycota	Leotiomycetes	Helotiales	Helotiaceae	Hymenoscyphus	Hymenoscyphus sp	1
motu1905		0.00299376	0.000416523		1	1		85.0829		Didymella sp	species	Fungi	Ascomycota	Dothideomycetes	Pleosporales	Didymellaceae	Didymella	Didymella sp	1
motu2758		0.00184771	0.00161432		6	5		82.1429		Pseudonectria sp	species	Fungi	Ascomycota	Sordariomycetes	Hypocreales	Nectriaceae	Pseudonectria	Pseudonectria sp	1
motu9322		0	0.00356418		0	2		81.448		Phaeophyscia	genus	Fungi	Ascomycota	Lecanoromycetes	Caliciales	Physciaceae	Phaeophyscia		1
motu7583		0.000963775	0.00254294		4	7		80.9249		Sporormiaceae	family	Fungi	Ascomycota	Dothideomycetes	Pleosporales	Sporormiaceae			0
motu1005		0.00253893	0.000869352		10	3		85.1648		Mortierella	genus	Fungi	Mucoromycota	Mortierellales.	Mortierellales	Mortierellaceae	Mortierella		1
motu1820		0.00207997	0.00134074		4	4		90.8213		Geomyces auratus	species	Fungi	Ascomycota	Leotiomycetes	Pseudeurotiaceae.	Pseudeurotiaceae	Geomyces	Geomyces auratus	1
motu1766		0.00326952	8.0349e-05		10	1		81.579		Helotiales	order	Fungi	Ascomycota	Leotiomycetes	Helotiales				0
motu3761		0.00285143	0.000518693		3	2		90.2439		Xylodon sambuci	species	Fungi	Basidiomycota	Agaricomycetes	Hymenochaetales	Schizoporaceae	Xylodon	Xylodon sambuci	1
motu9248		0	0.00353578		0	1		83.5106		Albotricha	genus	Fungi	Ascomycota	Leotiomycetes	Helotiales	Hyaloscyphaceae	Albotricha		1
motu1351		0.00231633	0.00108049		9	4		82.6923		Mortierella	genus	Fungi	Mucoromycota	Mortierellales.	Mortierellales	Mortierellaceae	Mortierella		1
motu1155		0.00277373	0.000595229		10	2		89.5288		Cladosporium	genus	Fungi	Ascomycota	Dothideomycetes	Capnodiales	Cladosporiaceae	Cladosporium		1
motu2918		0.000201727	0.00331234		1	5		82.5		Pleosporaceae	family	Fungi	Ascomycota	Dothideomycetes	Pleosporales	Pleosporaceae			0
motu1882		0.00203026	0.00135555		6	4		87.7193		Clonostachys sp	species	Fungi	Ascomycota	Sordariomycetes	Hypocreales	Bionectriaceae	Clonostachys	Clonostachys sp	1
motu1764		0.00225239	0.00110051		10	4		82.8283		Leotiomycetes	class	Fungi	Ascomycota	Leotiomycetes					0
motu6488		0	0.00348051		0	3		83.0846		Hyaloscyphaceae	family	Fungi	Ascomycota	Leotiomycetes	Helotiales	Hyaloscyphaceae			0
motu2776		0.00328592	0		1	0		87.9479		Cuphophyllus	genus	Fungi	Basidiomycota	Agaricomycetes	Agaricales	Hygrophoraceae	Cuphophyllus		1
motu3137		0.00265534	0.000653231		1	2		88.4615		Tomentella	genus	Fungi	Basidiomycota	Agaricomycetes	Thelephorales	Thelephoraceae	Tomentella		1
motu1324		0.000752923	0.00265805		3	5		80.303		leotiomyceta	phylum	Fungi	Ascomycota						0
motu1105		0.000956285	0.0024148		4	7		83.5052		leotiomyceta	phylum	Fungi	Ascomycota						0
motu3716		0.00322893	0		2	0		80.4233		Reticulascaceae	family	Fungi	Ascomycota	Sordariomycetes	Glomerellales	Reticulascaceae			0
motu6164		0.00322611	0		1	0		80.1802		Agaricomycetes	class	Fungi	Basidiomycota	Agaricomycetes					0
motu1729		0.00180712	0.00150103		5	5		88.7097		Fusarium sp	species	Fungi	Ascomycota	Sordariomycetes	Hypocreales	Nectriaceae	Fusarium	Fusarium sp	1
motu1429		0.0016022	0.00170689		7	9		83.5979		Mortierella	genus	Fungi	Mucoromycota	Mortierellales.	Mortierellales	Mortierellaceae	Mortierella		1
motu3244		0.00278387	0.000454877		1	3		84.3137		Chaetomium	genus	Fungi	Ascomycota	Sordariomycetes	Sordariales	Chaetomiaceae	Chaetomium		1
motu7306		0.0024712	0.000782266		1	2		82.0106		Mortierella amoeboidea	species	Fungi	Mucoromycota	Mortierellales.	Mortierellales	Mortierellaceae	Mortierella	Mortierella amoeboidea	1
motu3075		0.00136089	0.00195651		5	7		86.5385		Ramariopsis corniculata	species	Fungi	Basidiomycota	Agaricomycetes	Agaricales	Clavariaceae	Ramariopsis	Ramariopsis corniculata	1
motu2548		0.00282557	0.000402566		8	2		82.9787		Pyrenopeziza brassicae	species	Fungi	Ascomycota	Leotiomycetes	Helotiales	Dermateaceae	Pyrenopeziza	Pyrenopeziza brassicae	1
motu1193		0.00105349	0.00227661		5	4		81.1429		Hypocreales	order	Fungi	Ascomycota	Sordariomycetes	Hypocreales				0
motu5588		0.000271135	0.00309554		1	3		87.2449		Microscypha sp	species	Fungi	Ascomycota	Leotiomycetes	Helotiales	Hyaloscyphaceae	Microscypha	Microscypha sp	1
motu2670		0.00168351	0.00159053		5	4		82.9787		Mortierella	genus	Fungi	Mucoromycota	Mortierellales.	Mortierellales	Mortierellaceae	Mortierella		1
motu1341		0.00162617	0.00163719		2	4		85.9296		Hymenoscyphus sp	species	Fungi	Ascomycota	Leotiomycetes	Helotiales	Helotiaceae	Hymenoscyphus	Hymenoscyphus sp	1
motu1966		0.0031693	0		2	0		82.7225		leotiomyceta	phylum	Fungi	Ascomycota						0
motu954		0.00117794	0.00210215		6	8		83.9378		leotiomyceta	phylum	Fungi	Ascomycota						0
motu2437		0.00154309	0.00169492		8	5		81.3397		Mortierella	genus	Fungi	Mucoromycota	Mortierellales.	Mortierellales	Mortierellaceae	Mortierella		1
motu2998		0.00123432	0.00202093		2	5		88.5496		Entoloma	genus	Fungi	Basidiomycota	Agaricomycetes	Agaricales	Entolomataceae	Entoloma		1
motu998		0.00174034	0.00148182		10	7		86.8421		Cladosporium	genus	Fungi	Ascomycota	Dothideomycetes	Capnodiales	Cladosporiaceae	Cladosporium		1
motu6585		0.00198426	0.00122136		2	1		83.0769		Hyalorbilia juliae	species	Fungi	Ascomycota	Orbiliomycetes	Orbiliales	Orbiliaceae	Hyalorbilia	Hyalorbilia juliae	1
motu952		0.00149997	0.00173278		4	6		82.9016		leotiomyceta	phylum	Fungi	Ascomycota						0
motu2060		0.000977518	0.00227066		3	8		88.785		Lycoperdaceae	family	Fungi	Basidiomycota	Agaricomycetes	Agaricales	Lycoperdaceae			0
motu6540		0.00240188	0.000759503		3	1		80.117		Tremellomycetes	class	Fungi	Basidiomycota	Tremellomycetes					0
motu1735		0.00165292	0.00155066		7	6		83.6957		Fusarium	genus	Fungi	Ascomycota	Sordariomycetes	Hypocreales	Nectriaceae	Fusarium		1
motu2104		0.000129863	0.00316301		1	9		96.7857		Tranzscheliella hypodytes	species	Fungi	Basidiomycota	Ustilaginomycetes	Ustilaginales	Ustilaginaceae	Tranzscheliella	Tranzscheliella hypodytes	1
motu3336		0.00297316	0.000143262		1	1		87.931		Umbelopsis	genus	Fungi	Mucoromycota	Umbelopsidales.	Umbelopsidales	Umbelopsidaceae	Umbelopsis		1
motu1010		0.00156635	0.00161279		7	6		81.4815		Mortierella	genus	Fungi	Mucoromycota	Mortierellales.	Mortierellales	Mortierellaceae	Mortierella		1
motu1620		0.00137349	0.00181386		7	6		84.7059		leotiomyceta	phylum	Fungi	Ascomycota						0
motu7869		0.000427679	0.00281429		1	5		84.9515		Articulospora	genus	Fungi	Ascomycota	Leotiomycetes	Helotiales	Helotiaceae	Articulospora		1
motu947		0.000157716	0.00308993		1	6		86.4469		Pyrenopeziza brassicae	species	Fungi	Ascomycota	Leotiomycetes	Helotiales	Dermateaceae	Pyrenopeziza	Pyrenopeziza brassicae	1
motu1889		0.00154591	0.00161744		4	3		84.0796		Helotiaceae	family	Fungi	Ascomycota	Leotiomycetes	Helotiales	Helotiaceae			0
motu5992		0.00306767	0		1	0		86.0215		Hypocreomycetidae	class	Fungi	Ascomycota	Sordariomycetes					0
motu7080		0.00306366	0		2	0		80.2031		leotiomyceta	phylum	Fungi	Ascomycota						0
motu1849		0.00043731	0.0027773		2	6		82.3232		Pseudonectria sp	species	Fungi	Ascomycota	Sordariomycetes	Hypocreales	Nectriaceae	Pseudonectria	Pseudonectria sp	1
motu1378		0.00209256	0.0010244		4	5		80.8824		Hypocreales	order	Fungi	Ascomycota	Sordariomycetes	Hypocreales				0
motu972		0.00155774	0.00159009		2	6		81.4433		leotiomyceta	phylum	Fungi	Ascomycota						0
motu3032		0.00191836	0.0011993		7	4		80.2139		Mortierella	genus	Fungi	Mucoromycota	Mortierellales.	Mortierellales	Mortierellaceae	Mortierella		1
motu971		0.00253106	0.000538892		11	3		84.4221		Pseudeurotiaceae	genus	Fungi	Ascomycota	Leotiomycetes	NA.	Pseudeurotiaceae	NA.		1
motu2043		0.00217767	0.000909085		5	2		88.67		Pezicula carpinea	species	Fungi	Ascomycota	Leotiomycetes	Helotiales	Dermateaceae	Pezicula	Pezicula carpinea	1
motu1209		0.000790853	0.00237696		2	8		90.625		Lycoperdaceae	family	Fungi	Basidiomycota	Agaricomycetes	Agaricales	Lycoperdaceae			0
motu1379		0.00289808	0.000138767		13	1		82.8571		Pyrenopeziza brassicae	species	Fungi	Ascomycota	Leotiomycetes	Helotiales	Dermateaceae	Pyrenopeziza	Pyrenopeziza brassicae	1
motu1420		0.000422463	0.00275348		2	7		80.303		Pseudonectria sp	species	Fungi	Ascomycota	Sordariomycetes	Hypocreales	Nectriaceae	Pseudonectria	Pseudonectria sp	1
motu2896		0.00300155	0		7	0		85.6322		Clonostachys sp	species	Fungi	Ascomycota	Sordariomycetes	Hypocreales	Bionectriaceae	Clonostachys	Clonostachys sp	1
motu4152		0.000835736	0.00228922		1	1		87.5		Hyaloscyphaceae	family	Fungi	Ascomycota	Leotiomycetes	Helotiales	Hyaloscyphaceae			0
motu1306		0.000960893	0.00215594		3	5		90.4762		Pyrenopeziza brassicae	species	Fungi	Ascomycota	Leotiomycetes	Helotiales	Dermateaceae	Pyrenopeziza	Pyrenopeziza brassicae	1
motu1143		0.00298906	0		3	0		81.9588		leotiomyceta	phylum	Fungi	Ascomycota						0
motu1692		0.00166094	0.00139188		6	2		85.7868		Hymenoscyphus sp	species	Fungi	Ascomycota	Leotiomycetes	Helotiales	Helotiaceae	Hymenoscyphus	Hymenoscyphus sp	1
motu4755		0.00144224	0.00162038		7	3		89.6739		Fusarium sp	species	Fungi	Ascomycota	Sordariomycetes	Hypocreales	Nectriaceae	Fusarium	Fusarium sp	1
motu2262		0.00031503	0.00280716		1	8		87.3469		Suillus	genus	Fungi	Basidiomycota	Agaricomycetes	Boletales	Suillaceae	Suillus		1
motu1494		0.000559338	0.00253954		2	5		84.8485		Lachnum	genus	Fungi	Ascomycota	Leotiomycetes	Helotiales	Hyaloscyphaceae	Lachnum		1
motu2895		0.000600599	0.00249583		3	8		84.9711		Clonostachys sp	species	Fungi	Ascomycota	Sordariomycetes	Hypocreales	Bionectriaceae	Clonostachys	Clonostachys sp	1
motu1438		0.00119167	0.00186909		5	5		85.0575		Clonostachys sp	species	Fungi	Ascomycota	Sordariomycetes	Hypocreales	Bionectriaceae	Clonostachys	Clonostachys sp	1
motu5077		0.00295565	0		7	0		81.1225		Cladosporium	genus	Fungi	Ascomycota	Dothideomycetes	Capnodiales	Cladosporiaceae	Cladosporium		1
motu965		0.00249517	0.000486547		3	1		80.6122		Helotiales	order	Fungi	Ascomycota	Leotiomycetes	Helotiales				0
motu2685		0.00204514	0.000953908		9	4		82.0106		Mortierella	genus	Fungi	Mucoromycota	Mortierellales.	Mortierellales	Mortierellaceae	Mortierella		1
motu6599		0.000199732	0.00288954		1	1		85.2273		Mycosphaerellaceae	family	Fungi	Ascomycota	Dothideomycetes	Capnodiales	Mycosphaerellaceae			0
motu1409		0.00247436	0.000479759		11	3		84.153		Mortierella	genus	Fungi	Mucoromycota	Mortierellales.	Mortierellales	Mortierellaceae	Mortierella		1
motu3392		0.00261986	0.00032106		1	1		94.7826		Mycena sp	species	Fungi	Basidiomycota	Agaricomycetes	Agaricales	Tricholomataceae	Mycena	Mycena sp	1
motu2908		0	0.00308863		0	4		84.7953		Clonostachys sp	species	Fungi	Ascomycota	Sordariomycetes	Hypocreales	Bionectriaceae	Clonostachys	Clonostachys sp	1
motu3334		0.00027919	0.00279001		2	9		81.5315		Heterobasidion	genus	Fungi	Basidiomycota	Agaricomycetes	Russulales	Bondarzewiaceae	Heterobasidion		1
motu1392		0.00263729	0.000287014		3	1		82.3834		Helotiales	order	Fungi	Ascomycota	Leotiomycetes	Helotiales				0
motu3574		0.000512321	0.00253631		2	3		88.417		Rhizopogon	genus	Fungi	Basidiomycota	Agaricomycetes	Boletales	Rhizopogonaceae	Rhizopogon		1
motu1738		0.000836283	0.00218702		4	7		83.7838		Fusarium	genus	Fungi	Ascomycota	Sordariomycetes	Hypocreales	Nectriaceae	Fusarium		1
motu1954		0.00215031	0.000795183		6	3		80.663		Mycosphaerellaceae	family	Fungi	Ascomycota	Dothideomycetes	Capnodiales	Mycosphaerellaceae			0
motu2368		0.00289427	0		1	0		83.9378		leotiomyceta	phylum	Fungi	Ascomycota						0
motu987		0.00131574	0.0016688		4	6		84.8341		Pseudeurotiaceae	genus	Fungi	Ascomycota	Leotiomycetes	NA.	Pseudeurotiaceae	NA.		1
motu1360		0.00275265	0.000143262		3	1		81.9588		leotiomyceta	phylum	Fungi	Ascomycota						0
motu2695		0	0.00304223		0	3		80.5128		leotiomyceta	phylum	Fungi	Ascomycota						0
motu1449		0.00193935	0.000982797		6	4		82.5		Pseudonectria sp	species	Fungi	Ascomycota	Sordariomycetes	Hypocreales	Nectriaceae	Pseudonectria	Pseudonectria sp	1
motu1000		0	0.00303094		0	3		80.1136		leotiomyceta	phylum	Fungi	Ascomycota						0
motu1176		0.00285699	0		1	0		88.5593		Tomentella	genus	Fungi	Basidiomycota	Agaricomycetes	Thelephorales	Thelephoraceae	Tomentella		1
motu1120		0.00150444	0.00142848		4	2		85.0516		Helotiales	order	Fungi	Ascomycota	Leotiomycetes	Helotiales				0
motu2300		0	0.00299865		0	1		84.6847		Circinaria	genus	Fungi	Ascomycota	Lecanoromycetes	Pertusariales	Megasporaceae	Circinaria		1
motu2686		0.00106541	0.00186212		6	5		84.456		Cladosporium	genus	Fungi	Ascomycota	Dothideomycetes	Capnodiales	Cladosporiaceae	Cladosporium		1
motu1545		0.00033054	0.00263951		1	6		86.2319		Uromyces pisi-sativi	species	Fungi	Basidiomycota	Pucciniomycetes	Pucciniales	Pucciniaceae	Uromyces	Uromyces pisi-sativi	1
motu8734		0.000589922	0.00236303		2	5		89.0995		Penicillium	genus	Fungi	Ascomycota	Eurotiomycetes	Eurotiales	Aspergillaceae	Penicillium		1
motu2917		0.00128476	0.00161729		2	3		83.9024		Dikarya	kingdom	Fungi							0
motu1348		0.00158773	0.00128903		5	3		84.456		Helotiales	order	Fungi	Ascomycota	Leotiomycetes	Helotiales				0
motu9034		0.00243908	0.000378794		9	2		80.9783		Fusarium	genus	Fungi	Ascomycota	Sordariomycetes	Hypocreales	Nectriaceae	Fusarium		1
motu1481		0.000294178	0.0026462		1	2		82.6446		Geopora arenicola	species	Fungi	Ascomycota	Pezizomycetes	Pezizales	Pyronemataceae	Geopora	Geopora arenicola	1
motu7447		0.00148427	0.00138002		2	1		82.5641		Alatospora	genus	Fungi	Ascomycota	Leotiomycetes	Helotiales	Leotiaceae	Alatospora		1
motu1491		0.00170347	0.00112694		3	5		88.8889		Lycoperdaceae	family	Fungi	Basidiomycota	Agaricomycetes	Agaricales	Lycoperdaceae			0
motu1979		0.0021592	0.000639502		5	1		85.2792		Beauveria	genus	Fungi	Ascomycota	Sordariomycetes	Hypocreales	Cordycipitaceae	Beauveria		1
motu2673		0.00146665	0.00137103		7	4		83.6957		Mortierella	genus	Fungi	Mucoromycota	Mortierellales.	Mortierellales	Mortierellaceae	Mortierella		1
motu2741		0.00103106	0.0018279		4	4		81.6901		Leptosphaeria	genus	Fungi	Ascomycota	Dothideomycetes	Pleosporales	Leptosphaeriaceae	Leptosphaeria		1
motu1331		0.00191131	0.000888985		1	2		88.4817		Hyaloscyphaceae	family	Fungi	Ascomycota	Leotiomycetes	Helotiales	Hyaloscyphaceae			0
motu3576		0.00153378	0.00127374		4	5		91.018		Cystobasidium	genus	Fungi	Basidiomycota	Cystobasidiomycetes	Cystobasidiales	Cystobasidiaceae	Cystobasidium		1
motu6700		0.00272725	0		2	0		81.7757		Hypocreales	order	Fungi	Ascomycota	Sordariomycetes	Hypocreales				0
motu1298		0.000689858	0.00215338		2	7		94.3089		Xylodon sambuci	species	Fungi	Basidiomycota	Agaricomycetes	Hymenochaetales	Schizoporaceae	Xylodon	Xylodon sambuci	1
motu1603		0	0.00287821		0	5		80.5825		Helotiales	order	Fungi	Ascomycota	Leotiomycetes	Helotiales				0
motu2676		0.000579186	0.00225698		1	2		82.0106		Mortierella	genus	Fungi	Mucoromycota	Mortierellales.	Mortierellales	Mortierellaceae	Mortierella		1
motu1373		0.00197335	0.000778923		7	3		83.0769		leotiomyceta	phylum	Fungi	Ascomycota						0
motu969		0.000607892	0.00222363		4	6		82.4324		Dothideomycetes	class	Fungi	Ascomycota	Dothideomycetes					0
motu1660		0.00192578	0.000827902		5	3		89.4161		Pyrenopeziza brassicae	species	Fungi	Ascomycota	Leotiomycetes	Helotiales	Dermateaceae	Pyrenopeziza	Pyrenopeziza brassicae	1
motu6982		0.00252841	0.000188688		2	1		88.3333		Lophiostomataceae	family	Fungi	Ascomycota	Dothideomycetes	Pleosporales	Lophiostomataceae			0
motu6291		0.00203356	0.000709487		2	1		82.7103		Pleosporineae	order	Fungi	Ascomycota	Dothideomycetes	Pleosporales				0
motu1569		0.000501639	0.00232903		3	6		82.0961		Xylariales	order	Fungi	Ascomycota	Sordariomycetes	Xylariales				0
motu1446		0.0012778	0.00149359		7	4		84.5771		Helotiaceae	family	Fungi	Ascomycota	Leotiomycetes	Helotiales	Helotiaceae			0
motu1841		0.00174117	0.00099822		6	4		84.456		Cladosporium	genus	Fungi	Ascomycota	Dothideomycetes	Capnodiales	Cladosporiaceae	Cladosporium		1
motu5875		0.00143784	0.00130988		4	5		85.3403		Cladosporium	genus	Fungi	Ascomycota	Dothideomycetes	Capnodiales	Cladosporiaceae	Cladosporium		1
motu1722		0.00214909	0.000545558		11	3		82.3232		Pseudeurotiaceae	genus	Fungi	Ascomycota	Leotiomycetes	NA.	Pseudeurotiaceae	NA.		1
motu8851		0.00111149	0.00163522		4	3		81.5		Hygrocybe	genus	Fungi	Basidiomycota	Agaricomycetes	Agaricales	Hygrophoraceae	Hygrocybe		1
motu970		0.00136841	0.00135913		6	4		80.6122		leotiomyceta	phylum	Fungi	Ascomycota						0
motu1315		0.00265048	0		2	0		82.1429		leotiomyceta	phylum	Fungi	Ascomycota						0
motu3079		0.00024107	0.00255005		2	3		85.5		Hyaloscyphaceae	family	Fungi	Ascomycota	Leotiomycetes	Helotiales	Hyaloscyphaceae			0
motu1415		0.00223155	0.000432145		8	2		84.153		Mortierella	genus	Fungi	Mucoromycota	Mortierellales.	Mortierellales	Mortierellaceae	Mortierella		1
motu2905		0.00262262	0		8	0		83.815		Hypocreales	order	Fungi	Ascomycota	Sordariomycetes	Hypocreales				0
motu2031		0.00261571	0		7	0		84.2105		Fusarium	genus	Fungi	Ascomycota	Sordariomycetes	Hypocreales	Nectriaceae	Fusarium		1
motu2318		0.000764	0.00195325		1	3		90.1099		Pyrenopeziza brassicae	species	Fungi	Ascomycota	Leotiomycetes	Helotiales	Dermateaceae	Pyrenopeziza	Pyrenopeziza brassicae	1
motu1123		0.000404629	0.00233329		1	3		86.8421		Hyaloscyphaceae	family	Fungi	Ascomycota	Leotiomycetes	Helotiales	Hyaloscyphaceae			0
motu2442		0.0018419	0.000810017		5	4		83.6539		Mortierella	genus	Fungi	Mucoromycota	Mortierellales.	Mortierellales	Mortierellaceae	Mortierella		1
motu962		0	0.00275854		0	5		81.8653		leotiomyceta	phylum	Fungi	Ascomycota						0
motu3358		0	0.00275756		0	3		88.6555		Panaeolus papilionaceus	species	Fungi	Basidiomycota	Agaricomycetes	Agaricales	Bolbitiaceae	Panaeolus	Panaeolus papilionaceus	1
motu2749		0.00260096	0		4	0		80.7292		Mortierella	genus	Fungi	Mucoromycota	Mortierellales.	Mortierellales	Mortierellaceae	Mortierella		1
motu1969		0.000500275	0.00221662		1	1		91.5612		Tomentella sp	species	Fungi	Basidiomycota	Agaricomycetes	Thelephorales	Thelephoraceae	Tomentella	Tomentella sp	1
motu2668		0.00147365	0.00118249		4	5		82.7027		Mortierella	genus	Fungi	Mucoromycota	Mortierellales.	Mortierellales	Mortierellaceae	Mortierella		1
motu6616		0.000745004	0.00194426		2	4		93.2292		Juncaceicola typharum	species	Fungi	Ascomycota	Dothideomycetes	Pleosporales	Phaeosphaeriaceae	Juncaceicola	Juncaceicola typharum	1
motu1340		0.00105057	0.00159595		5	3		84.375		Helotiales	order	Fungi	Ascomycota	Leotiomycetes	Helotiales				0
motu4132		0	0.00269836		0	3		85.2174		Pleosporaceae	family	Fungi	Ascomycota	Dothideomycetes	Pleosporales	Pleosporaceae			0
motu3711		0.00253859	0		1	0		83.1776		Hypocreomycetidae	class	Fungi	Ascomycota	Sordariomycetes					0
motu2662		0.00168374	0.000902433		5	3		84.2391		Mortierella	genus	Fungi	Mucoromycota	Mortierellales.	Mortierellales	Mortierellaceae	Mortierella		1
motu957		0.00143566	0.00114355		5	2		86.0104		Hyaloscyphaceae	family	Fungi	Ascomycota	Leotiomycetes	Helotiales	Hyaloscyphaceae			0
motu3206		0.00202725	0.000516599		5	2		86.4865		Leucosporidium	genus	Fungi	Basidiomycota	Microbotryomycetes	Leucosporidiales	Leucosporidiaceae	Leucosporidium		1
motu1710		0.00250686	0		2	0		82.9016		Helotiales	order	Fungi	Ascomycota	Leotiomycetes	Helotiales				0
motu3256		0.00223904	0.000274172		3	1		83.5749		Dermateaceae	family	Fungi	Ascomycota	Leotiomycetes	Helotiales	Dermateaceae			0
motu7561		0.00191034	0.000613384		2	1		80.0948		Clonostachys sp	species	Fungi	Ascomycota	Sordariomycetes	Hypocreales	Bionectriaceae	Clonostachys	Clonostachys sp	1
motu1383		0.00119919	0.00136484		4	6		81.7143		leotiomyceta	phylum	Fungi	Ascomycota						0
motu4358		0.00234788	0.000141897		4	1		85.3403		Fusarium	genus	Fungi	Ascomycota	Sordariomycetes	Hypocreales	Nectriaceae	Fusarium		1
motu2501		0.00182732	0.000692321		10	4		83.4197		leotiomyceta	phylum	Fungi	Ascomycota						0
motu3592		0.00231532	0.000171948		2	1		93.6567		Cortinarius	genus	Fungi	Basidiomycota	Agaricomycetes	Agaricales	Cortinariaceae	Cortinarius		1
motu1706		0.00119474	0.00133923		2	4		84.375		Helotiales	order	Fungi	Ascomycota	Leotiomycetes	Helotiales				0
motu6818		0.00125069	0.00125582		1	3		86.7403		Lophiostomataceae	family	Fungi	Ascomycota	Dothideomycetes	Pleosporales	Lophiostomataceae			0
motu3370		0	0.0025752		0	1		82.2314		Stereocaulaceae	family	Fungi	Ascomycota	Lecanoromycetes	Lecanorales	Stereocaulaceae			0
motu3209		0.00031503	0.00224106		1	5		86.3208		Cladophialophora sp	species	Fungi	Ascomycota	Eurotiomycetes	Chaetothyriales	Herpotrichiellaceae	Cladophialophora	Cladophialophora sp	1
motu7633		0	0.00257015		0	4		83.6066		Austroafricana parva	species	Fungi	Ascomycota	Dothideomycetes	Capnodiales	Teratosphaeriaceae	Austroafricana	Austroafricana parva	1
motu1864		0.00124183	0.00125138		4	5		80.5263		Mortierella	genus	Fungi	Mucoromycota	Mortierellales.	Mortierellales	Mortierellaceae	Mortierella		1
motu2481		0.0009027	0.00160092		3	4		85.4839		Fusarium	genus	Fungi	Ascomycota	Sordariomycetes	Hypocreales	Nectriaceae	Fusarium		1
motu1712		0.00132429	0.00115359		8	4		83.0769		leotiomyceta	phylum	Fungi	Ascomycota						0
motu4752		0.00168136	0.000751743		8	2		82.8877		Fusarium	genus	Fungi	Ascomycota	Sordariomycetes	Hypocreales	Nectriaceae	Fusarium		1
motu2457		0.00109089	0.00135235		6	8		86.413		Fusarium	genus	Fungi	Ascomycota	Sordariomycetes	Hypocreales	Nectriaceae	Fusarium		1
motu8381		0	0.00249521		0	3		83.2536		Dermateaceae	family	Fungi	Ascomycota	Leotiomycetes	Helotiales	Dermateaceae			0
motu1701		0.00211797	0.000239412		4	1		84.9741		Helotiales	order	Fungi	Ascomycota	Leotiomycetes	Helotiales				0
motu1971		0.000129863	0.00234063		1	5		82.3045		Geopora	genus	Fungi	Ascomycota	Pezizomycetes	Pezizales	Pyronemataceae	Geopora		1
motu1840		0.00233105	0		6	0		85.4922		Cladosporium	genus	Fungi	Ascomycota	Dothideomycetes	Capnodiales	Cladosporiaceae	Cladosporium		1
motu2924		0.00217426	0.000160698		3	1		85		Mortierella	genus	Fungi	Mucoromycota	Mortierellales.	Mortierellales	Mortierellaceae	Mortierella		1
motu2607		0.00165538	0.000693277		7	4		90.4762		Cladosporium	genus	Fungi	Ascomycota	Dothideomycetes	Capnodiales	Cladosporiaceae	Cladosporium		1
motu1339		0.00230347	0		1	0		84.375		Helotiales	order	Fungi	Ascomycota	Leotiomycetes	Helotiales				0
motu1867		0.000621947	0.00177793		2	5		90.9871		Thelephoraceae	family	Fungi	Basidiomycota	Agaricomycetes	Thelephorales	Thelephoraceae			0
motu8463		0.000565429	0.00180766		2	6		94.8148		Lepista nuda	species	Fungi	Basidiomycota	Agaricomycetes	Agaricales	Tricholomataceae	Lepista	Lepista nuda	1
motu1696		0.000765291	0.00159492		5	5		84.8958		Helotiales	order	Fungi	Ascomycota	Leotiomycetes	Helotiales				0
motu2272		0	0.00238208		0	4		82.2511		Teloschistaceae	family	Fungi	Ascomycota	Lecanoromycetes	Teloschistales	Teloschistaceae			0
motu1879		0.00132029	0.000983377		7	5		87.5		Clonostachys sp	species	Fungi	Ascomycota	Sordariomycetes	Hypocreales	Bionectriaceae	Clonostachys	Clonostachys sp	1
motu3171		0.0004095	0.00193476		1	1		82.8125		Helotiales	order	Fungi	Ascomycota	Leotiomycetes	Helotiales				0
motu1800		0.000969165	0.0013321		4	4		82.0896		Helotiaceae	family	Fungi	Ascomycota	Leotiomycetes	Helotiales	Helotiaceae			0
motu1434		0.00181734	0.000427696		5	2		88.9423		Pseudeurotiaceae	genus	Fungi	Ascomycota	Leotiomycetes	NA.	Pseudeurotiaceae	NA.		1
motu1737		0.00105915	0.00121228		5	4		87.0968		Fusarium	genus	Fungi	Ascomycota	Sordariomycetes	Hypocreales	Nectriaceae	Fusarium		1
motu3165		0.000837622	0.00144627		5	7		84.5745		Cladosporium	genus	Fungi	Ascomycota	Dothideomycetes	Capnodiales	Cladosporiaceae	Cladosporium		1
motu6336		0	0.00232995		0	1		82.3834		Helotiales	order	Fungi	Ascomycota	Leotiomycetes	Helotiales				0
motu2581		0.00178531	0.000437939		8	2		82.2917		leotiomyceta	phylum	Fungi	Ascomycota						0
motu1488		0.000701952	0.00158501		2	4		82.9146		Cladophialophora sp	species	Fungi	Ascomycota	Eurotiomycetes	Chaetothyriales	Herpotrichiellaceae	Cladophialophora	Cladophialophora sp	1
motu1758		0.00201782	0.000188688		1	1		82.0388		Dermateaceae	family	Fungi	Ascomycota	Leotiomycetes	Helotiales	Dermateaceae			0
motu5567		0	0.00232241		0	6		89.7778		Cladophialophora sp	species	Fungi	Ascomycota	Eurotiomycetes	Chaetothyriales	Herpotrichiellaceae	Cladophialophora	Cladophialophora sp	1
motu981		0.000416457	0.00187772		3	6		82.4742		leotiomyceta	phylum	Fungi	Ascomycota						0
motu1191		0.00109371	0.00114855		3	3		82.4561		Hypocreales	order	Fungi	Ascomycota	Sordariomycetes	Hypocreales				0
motu1411		0.00205454	0.000123826		7	1		91.0614		Mortierella sarnyensis	species	Fungi	Mucoromycota	Mortierellales.	Mortierellales	Mortierellaceae	Mortierella	Mortierella sarnyensis	1
motu7442		0.00123215	0.000985173		3	3		84.0206		Alatospora	genus	Fungi	Ascomycota	Leotiomycetes	Helotiales	Leotiaceae	Alatospora		1
motu2429		0.000240813	0.00200688		1	4		80.0995		Helotiales	order	Fungi	Ascomycota	Leotiomycetes	Helotiales				0
motu3122		0.000669234	0.00155161		3	2		82.5		Ophiosphaerella	genus	Fungi	Ascomycota	Dothideomycetes	Pleosporales	Phaeosphaeriaceae	Ophiosphaerella		1
motu7049		0	0.00225952		0	7		91.4894		Coprinellus radians	species	Fungi	Basidiomycota	Agaricomycetes	Agaricales	Psathyrellaceae	Coprinellus	Coprinellus radians	1
motu1456		0.000884877	0.00131548		1	3		80.5687		Basidiobolus	genus	Fungi	Zoopagomycota	Basidiobolomycetes	Basidiobolales	Basidiobolaceae	Basidiobolus		1
motu2041		0.000317324	0.0019153		1	1		82.9596		Phaeosphaeria pleurospora	species	Fungi	Ascomycota	Dothideomycetes	Pleosporales	Phaeosphaeriaceae	Phaeosphaeria	Phaeosphaeria pleurospora	1
motu1799		0.000725304	0.0014736		3	7		85		Mortierella	genus	Fungi	Mucoromycota	Mortierellales.	Mortierellales	Mortierellaceae	Mortierella		1
motu5025		0.00140808	0.000749663		3	1		83.4254		Mortierella	genus	Fungi	Mucoromycota	Mortierellales.	Mortierellales	Mortierellaceae	Mortierella		1
motu8602		0.000249016	0.00197524		1	2		84.0909		Hypocreomycetidae	class	Fungi	Ascomycota	Sordariomycetes					0
motu1359		0.000629306	0.00156686		3	3		83.9378		leotiomyceta	phylum	Fungi	Ascomycota						0
motu6467		0.000762608	0.00141477		4	6		82.1839		Hypocreales	order	Fungi	Ascomycota	Sordariomycetes	Hypocreales				0
motu4156		0.0017365	0.000379752		4	1		85.4922		Hyaloscyphaceae	family	Fungi	Ascomycota	Leotiomycetes	Helotiales	Hyaloscyphaceae			0
motu3435		0.00041834	0.00177468		1	2		80.8642		Verrucariaceae	family	Fungi	Ascomycota	Eurotiomycetes	Verrucariales	Verrucariaceae			0
motu3071		0.000965441	0.00117588		5	3		93.401		Cortinarius sp	species	Fungi	Basidiomycota	Agaricomycetes	Agaricales	Cortinariaceae	Cortinarius	Cortinarius sp	1
motu2486		0.00181752	0.000271723		3	2		81.4815		Fusidium griseum	species	Fungi	Ascomycota	Sordariomycetes	Hypocreales	Nectriaceae	Fusidium	Fusidium griseum	1
motu1857		0.00127789	0.000839137		8	2		80.8743		Dothideomycetes	class	Fungi	Ascomycota	Dothideomycetes					0
motu1736		0.00206225	0		4	0		84.7826		Fusarium	genus	Fungi	Ascomycota	Sordariomycetes	Hypocreales	Nectriaceae	Fusarium		1
motu2520		0	0.00217651		0	5		82.6531		Helotiales	order	Fungi	Ascomycota	Leotiomycetes	Helotiales				0
motu2100		0.000490376	0.00165226		2	4		89.011		Catenulostroma sp	species	Fungi	Ascomycota	Dothideomycetes	Capnodiales	Teratosphaeriaceae	Catenulostroma	Catenulostroma sp	1
motu1929		0.000485981	0.0016441		3	7		81.1429		Hypocreales	order	Fungi	Ascomycota	Sordariomycetes	Hypocreales				0
motu3021		0.000995369	0.00109739		4	4		81.9149		Mortierella	genus	Fungi	Mucoromycota	Mortierellales.	Mortierellales	Mortierellaceae	Mortierella		1
motu1223		0.00201763	0		1	0		81.3333		Archaeorhizomyces sp	species	Fungi	Ascomycota	Archaeorhizomycetes	Archaeorhizomycetales	Archaeorhizomycetaceae	Archaeorhizomyces	Archaeorhizomyces sp	1
motu7274		0.00150484	0.000541989		4	2		82.2335		Pseudonectria sp	species	Fungi	Ascomycota	Sordariomycetes	Hypocreales	Nectriaceae	Pseudonectria	Pseudonectria sp	1
motu1453		0.00103939	0.00103181		3	1		82.3788		Ceratobasidium sp	species	Fungi	Basidiomycota	Agaricomycetes	Cantharellales	Ceratobasidiaceae	Ceratobasidium	Ceratobasidium sp	1
motu2546		0.00199707	0		7	0		82.8571		Pyrenopeziza brassicae	species	Fungi	Ascomycota	Leotiomycetes	Helotiales	Dermateaceae	Pyrenopeziza	Pyrenopeziza brassicae	1
motu3645		0	0.00211177		0	9		91.4815		Cortinarius	genus	Fungi	Basidiomycota	Agaricomycetes	Agaricales	Cortinariaceae	Cortinarius		1
motu2955		0.00129696	0.000737137		2	1		82.3529		Fusidium griseum	species	Fungi	Ascomycota	Sordariomycetes	Hypocreales	Nectriaceae	Fusidium	Fusidium griseum	1
motu1995		0.000592407	0.00148027		4	3		83.2512		Clonostachys sp	species	Fungi	Ascomycota	Sordariomycetes	Hypocreales	Bionectriaceae	Clonostachys	Clonostachys sp	1
motu1674		0	0.00209807		0	5		80.102		leotiomyceta	phylum	Fungi	Ascomycota						0
motu2455		0.00198102	0		6	0		82.5641		Fusarium	genus	Fungi	Ascomycota	Sordariomycetes	Hypocreales	Nectriaceae	Fusarium		1
motu1504		0.00156311	0.000438588		6	2		80.8411		Hypocreales	order	Fungi	Ascomycota	Sordariomycetes	Hypocreales				0
motu1358		0.000156627	0.00192348		1	8		83.1522		Fusarium	genus	Fungi	Ascomycota	Sordariomycetes	Hypocreales	Nectriaceae	Fusarium		1
motu1127		0.00041851	0.00163992		2	5		82.9146		Helotiaceae	family	Fungi	Ascomycota	Leotiomycetes	Helotiales	Helotiaceae			0
motu1836		0.000641222	0.00140282		5	5		85.6354		Mortierella	genus	Fungi	Mucoromycota	Mortierellales.	Mortierellales	Mortierellaceae	Mortierella		1
motu1107		0.000809544	0.00122441		3	4		80.9278		leotiomyceta	phylum	Fungi	Ascomycota						0
motu6480		0.00196543	0		2	0		82.5871		Hyaloscyphaceae	family	Fungi	Ascomycota	Leotiomycetes	Helotiales	Hyaloscyphaceae			0
motu1320		0.000404629	0.00164926		1	3		82.8125		leotiomyceta	phylum	Fungi	Ascomycota						0
motu2539		0.00196116	0		4	0		81.5534		Hypocreales	order	Fungi	Ascomycota	Sordariomycetes	Hypocreales				0
motu1661		0.00196041	0		8	0		85.7664		Pyrenopeziza brassicae	species	Fungi	Ascomycota	Leotiomycetes	Helotiales	Dermateaceae	Pyrenopeziza	Pyrenopeziza brassicae	1
motu1337		0.000395739	0.00165611		2	5		81.9588		leotiomyceta	phylum	Fungi	Ascomycota						0
motu1682		0.00153694	0.000445259		5	2		82.9897		leotiomyceta	phylum	Fungi	Ascomycota						0
motu2367		0.00195587	0		2	0		86.3874		Hyaloscyphaceae	family	Fungi	Ascomycota	Leotiomycetes	Helotiales	Hyaloscyphaceae			0
motu1347		0.000804148	0.00120004		2	4		85.0516		Helotiales	order	Fungi	Ascomycota	Leotiomycetes	Helotiales				0
motu1778		0.00193592	0		3	0		85.1986		Pyrenopeziza brassicae	species	Fungi	Ascomycota	Leotiomycetes	Helotiales	Dermateaceae	Pyrenopeziza	Pyrenopeziza brassicae	1
motu1974		0.00175012	0.000184718		4	1		80.2139		Mortierella	genus	Fungi	Mucoromycota	Mortierellales.	Mortierellales	Mortierellaceae	Mortierella		1
motu1431		0	0.0020319		0	1		88.9344		Tomentella sp	species	Fungi	Basidiomycota	Agaricomycetes	Thelephorales	Thelephoraceae	Tomentella	Tomentella sp	1
motu2364		0.000240813	0.00175028		1	3		85.3403		Hyaloscyphaceae	family	Fungi	Ascomycota	Leotiomycetes	Helotiales	Hyaloscyphaceae			0
motu2771		0.000868282	0.00106549		1	2		91.0256		Tomentella sp	species	Fungi	Basidiomycota	Agaricomycetes	Thelephorales	Thelephoraceae	Tomentella	Tomentella sp	1
motu1147		0.000665832	0.00127408		4	6		80.2956		Helotiales	order	Fungi	Ascomycota	Leotiomycetes	Helotiales				0
motu2925		0.00107566	0.000825926		4	3		82.7027		Mortierella	genus	Fungi	Mucoromycota	Mortierellales.	Mortierellales	Mortierellaceae	Mortierella		1
motu1336		0.00045775	0.00146639		1	3		86.8421		Hyaloscyphaceae	family	Fungi	Ascomycota	Leotiomycetes	Helotiales	Hyaloscyphaceae			0
motu3132		0	0.00193926		0	7		80.8362		Pyrenopeziza brassicae	species	Fungi	Ascomycota	Leotiomycetes	Helotiales	Dermateaceae	Pyrenopeziza	Pyrenopeziza brassicae	1
motu951		0.00181581	0		5	0		82.9016		leotiomyceta	phylum	Fungi	Ascomycota						0
motu2497		0.000818054	0.00105515		4	5		84.456		Helotiales	order	Fungi	Ascomycota	Leotiomycetes	Helotiales				0
motu5747		0.000427679	0.00145783		1	1		83.7838		Dothideomycetes	class	Fungi	Ascomycota	Dothideomycetes					0
motu1883		0.00129049	0.000538508		5	2		86.2069		Clonostachys sp	species	Fungi	Ascomycota	Sordariomycetes	Hypocreales	Bionectriaceae	Clonostachys	Clonostachys sp	1
motu2603		0.000758453	0.00109235		3	5		85.3403		Cladosporium	genus	Fungi	Ascomycota	Dothideomycetes	Capnodiales	Cladosporiaceae	Cladosporium		1
motu1419		0.00146231	0.000321396		5	1		81.5668		Hypocreaceae	family	Fungi	Ascomycota	Sordariomycetes	Hypocreales	Hypocreaceae			0
motu2669		0.00087507	0.000935884		5	3		84.6994		Mortierella	genus	Fungi	Mucoromycota	Mortierellales.	Mortierellales	Mortierellaceae	Mortierella		1
motu2876		0.00120312	0.000573049		2	1		82.5		Hyaloscyphaceae	family	Fungi	Ascomycota	Leotiomycetes	Helotiales	Hyaloscyphaceae			0
motu1111		0.000231241	0.00159575		1	6		80.1136		Sporormiaceae	family	Fungi	Ascomycota	Dothideomycetes	Pleosporales	Sporormiaceae			0
motu2541		0.00172533	0		3	0		80.3922		Hypocreales	order	Fungi	Ascomycota	Sordariomycetes	Hypocreales				0
motu5070		0.000968802	0.000789389		3	2		85.9375		Cladosporium	genus	Fungi	Ascomycota	Dothideomycetes	Capnodiales	Cladosporiaceae	Cladosporium		1
motu7922		0.000478548	0.00127489		3	4		80.814		Hypocreales	order	Fungi	Ascomycota	Sordariomycetes	Hypocreales				0
motu5766		0	0.0017762		0	1		84.3023		Hypocreales	order	Fungi	Ascomycota	Sordariomycetes	Hypocreales				0
motu6761		0	0.00176678		0	1		81.59		Cheilymenia stercorea	species	Fungi	Ascomycota	Pezizomycetes	Pezizales	Pyronemataceae	Cheilymenia	Cheilymenia stercorea	1
motu1369		0.000406933	0.00132239		2	6		84.7619		Pseudeurotiaceae	genus	Fungi	Ascomycota	Leotiomycetes	NA.	Pseudeurotiaceae	NA.		1
motu7161		0.00058166	0.00110831		2	1		81.4286		Dermateaceae	family	Fungi	Ascomycota	Leotiomycetes	Helotiales	Dermateaceae			0
motu6479		0	0.00171915		0	1		84.9246		Lachnum	genus	Fungi	Ascomycota	Leotiomycetes	Helotiales	Hyaloscyphaceae	Lachnum		1
motu5768		0.00074815	0.000919144		2	4		81.3953		Hypocreales	order	Fungi	Ascomycota	Sordariomycetes	Hypocreales				0
motu3674		0.000917624	0.000707155		1	1		94.6667		Melanoleuca sp	species	Fungi	Basidiomycota	Agaricomycetes	Agaricales	Tricholomataceae	Melanoleuca	Melanoleuca sp	1
motu3996		0	0.00165836		0	1		83.2727		Pyrenopeziza brassicae	species	Fungi	Ascomycota	Leotiomycetes	Helotiales	Dermateaceae	Pyrenopeziza	Pyrenopeziza brassicae	1
motu2360		0.00142516	0.000124402		2	1		80.663		Sporormiaceae	family	Fungi	Ascomycota	Dothideomycetes	Pleosporales	Sporormiaceae			0
motu6080		0	0.00162909		0	4		84.6154		Helotiales	order	Fungi	Ascomycota	Leotiomycetes	Helotiales				0
motu2909		0.00132382	0.000226899		2	1		82.0809		Hypocreales	order	Fungi	Ascomycota	Sordariomycetes	Hypocreales				0
motu1433		0.000582752	0.00100929		4	5		88.9423		Pseudeurotiaceae	genus	Fungi	Ascomycota	Leotiomycetes	NA.	Pseudeurotiaceae	NA.		1
motu5459		0.00150843	0		1	0		90.404		Hymenoscyphus sp	species	Fungi	Ascomycota	Leotiomycetes	Helotiales	Helotiaceae	Hymenoscyphus	Hymenoscyphus sp	1
motu5378		0.000902892	0.000623571		2	1		83.9572		Phoma sp	species	Fungi	Ascomycota	Dothideomycetes	Pleosporales	Didymellaceae	Phoma	Phoma sp	1
motu1980		0.00149045	0		2	0		81.3726		Beauveria bassiana	species	Fungi	Ascomycota	Sordariomycetes	Hypocreales	Cordycipitaceae	Beauveria	Beauveria bassiana	1
motu2716		0.000329413	0.00122694		1	2		84.0206		Cosmospora sp	species	Fungi	Ascomycota	Sordariomycetes	Hypocreales	Nectriaceae	Cosmospora	Cosmospora sp	1
motu8883		0.000147519	0.00141897		1	1		83.8565		leotiomyceta	phylum	Fungi	Ascomycota						0
motu1335		0	0.0015709		0	5		86.4583		Hyaloscyphaceae	family	Fungi	Ascomycota	Leotiomycetes	Helotiales	Hyaloscyphaceae			0
motu1442		0.00147822	0		2	0		82.9545		Microdochium sp	species	Fungi	Ascomycota	Sordariomycetes	Xylariales	Microdochiaceae	Microdochium	Microdochium sp	1
motu8524		0.001365	0.00010702		1	1		81.0457		Tremellomycetes	class	Fungi	Basidiomycota	Tremellomycetes					0
motu6337		0.00145253	0		4	0		86.7725		Hyaloscyphaceae	family	Fungi	Ascomycota	Leotiomycetes	Helotiales	Hyaloscyphaceae			0
motu1398		0.000522153	0.000983646		3	6		82.7027		Fusarium	genus	Fungi	Ascomycota	Sordariomycetes	Hypocreales	Nectriaceae	Fusarium		1
motu2627		0	0.00150189		0	8		81.5643		leotiomyceta	phylum	Fungi	Ascomycota						0
motu1978		0.0013851	0		3	0		80.0995		Pseudonectria sp	species	Fungi	Ascomycota	Sordariomycetes	Hypocreales	Nectriaceae	Pseudonectria	Pseudonectria sp	1
motu1305		0	0.00145832		0	3		81.8182		Pyrenopeziza brassicae	species	Fungi	Ascomycota	Leotiomycetes	Helotiales	Dermateaceae	Pyrenopeziza	Pyrenopeziza brassicae	1
motu1368		0	0.00145783		0	1		81.1225		Leotiomycetes	class	Fungi	Ascomycota	Leotiomycetes					0
motu1781		0.00137115	0		2	0		82.5623		Pyrenopeziza brassicae	species	Fungi	Ascomycota	Leotiomycetes	Helotiales	Dermateaceae	Pyrenopeziza	Pyrenopeziza brassicae	1
motu1721		0.00136351	0		8	0		82.8283		Pseudeurotiaceae	genus	Fungi	Ascomycota	Leotiomycetes	NA.	Pseudeurotiaceae	NA.		1
motu2502		0.0001365	0.00124377		1	1		84.8958		Helotiales	order	Fungi	Ascomycota	Leotiomycetes	Helotiales				0
motu1480		0.00129863	0		1	0		86.9198		Thelephoraceae	family	Fungi	Basidiomycota	Agaricomycetes	Thelephorales	Thelephoraceae			0
motu1760		0	0.0013537		0	1		81.2183		Leotiomycetes	class	Fungi	Ascomycota	Leotiomycetes					0
motu1684		0.000365137	0.000955749		2	3		81.4433		leotiomyceta	phylum	Fungi	Ascomycota						0
motu2715		0.000166024	0.00114931		2	1		83.8384		Pseudonectria sp	species	Fungi	Ascomycota	Sordariomycetes	Hypocreales	Nectriaceae	Pseudonectria	Pseudonectria sp	1
motu5986		0	0.00117775		0	1		80.9278		Leotiomycetes	class	Fungi	Ascomycota	Leotiomycetes					0
motu2902		8.94182e-05	0.00104454		1	1		80.4348		Hypocreales	order	Fungi	Ascomycota	Sordariomycetes	Hypocreales				0
motu1753		0.000100891	0.000979557		1	2		82.0513		leotiomyceta	phylum	Fungi	Ascomycota						0
motu1531		0.000255442	0.000723141		3	1		80.2031		Helotiales	order	Fungi	Ascomycota	Leotiomycetes	Helotiales				0
motu1694		0.000815905	0		3	0		85.4167		Hyaloscyphaceae	family	Fungi	Ascomycota	Leotiomycetes	Helotiales	Hyaloscyphaceae			0
motu1908		0	0.00080349		0	1		83.5052		Helotiales	order	Fungi	Ascomycota	Leotiomycetes	Helotiales				0
